# Supplementary material for: The determinants of genetic diversity in butterflies
Source: Nat Commun. 2019 Aug 1;10:3466. doi: 10.1038/s41467-019-11308-4 (PMC6672018; doi:10.1038/s41467-019-11308-4)
Supplement: Supplementary file 8 — Supplementary Software 1 [file 41467_2019_11308_MOESM8_ESM.txt]

(* Content-type: application/vnd.wolfram.mathematica *)

(*** Wolfram Notebook File ***)
(* http://www.wolfram.com/nb *)

(* CreatedBy='Mathematica 11.3' *)

(*CacheID: 234*)
(* Internal cache information:
NotebookFileLineBreakTest
NotebookFileLineBreakTest
NotebookDataPosition[       158,          7]
NotebookDataLength[    391189,       8596]
NotebookOptionsPosition[    383622,       8474]
NotebookOutlinePosition[    383955,       8489]
CellTagsIndexPosition[    383912,       8486]
WindowFrame->Normal*)

(* Beginning of Notebook Content *)
Notebook[{

Cell[CellGroupData[{
Cell["Supplementary Data 5", "Title",
 CellChangeTimes->{{3.759477997710558*^9, 3.759478004998815*^9}, {
   3.759819254259904*^9, 3.759819254330594*^9}, 
   3.759825961395897*^9},ExpressionUUID->"38581fc3-3bae-4cc2-a4c4-\
a9fd3e2be72f"],

Cell[CellGroupData[{

Cell["The expected slope of ln[\[Pi]] on n", "Subsection",
 CellChangeTimes->{{3.7509279700041656`*^9, 3.7509279781948423`*^9}, {
   3.7518763258202677`*^9, 3.7518763487477627`*^9}, {3.758947264434746*^9, 
   3.758947273114914*^9}, {3.758948401379568*^9, 3.758948401466894*^9}, {
   3.7589764311778183`*^9, 3.7589764396338177`*^9}, {3.758976585097934*^9, 
   3.758976598353553*^9}, 3.759477696296707*^9, {3.75947797686267*^9, 
   3.7594779780062847`*^9}, {3.7594783889384937`*^9, 
   3.7594783917225246`*^9}},ExpressionUUID->"b207a62c-063f-4519-bb34-\
40d2a6290687"],

Cell[TextData[{
 "Given the net rate of sweep induced coalescence (Supplementary Data 4, \
equation 2) and the reduction in expected neutral diversity due to background \
selection ",
 Cell[BoxData[
  FormBox["B", TraditionalForm]],
  FormatType->"TraditionalForm",ExpressionUUID->
  "8d0bc126-fcae-4637-ab4c-34cbfd7aa4ca"],
 ", the expected diversity is:"
}], "Text",
 CellChangeTimes->{{3.758977710061166*^9, 3.7589777626422787`*^9}, {
  3.7589782685233307`*^9, 3.758978300091392*^9}, {3.758978467107176*^9, 
  3.758978483387291*^9}, {3.758978844763926*^9, 3.7589788451797657`*^9}, {
  3.7589792979959583`*^9, 3.7589793162760468`*^9}, {3.758981971668633*^9, 
  3.758982001533924*^9}, {3.759819346314859*^9, 3.759819390658403*^9}, {
  3.764912116856975*^9, 
  3.7649122213452063`*^9}},ExpressionUUID->"aea24774-6bb5-43b9-9884-\
60596b8bbf61"],

Cell[BoxData[
 RowBox[{
  RowBox[{"E", "[", "\[Pi]", "]"}], "=", " ", 
  FractionBox[
   SubscriptBox["\[Pi]", "0"], 
   RowBox[{
    RowBox[{"8", " ", 
     SubscriptBox["N", "0"], " ", "J", " ", 
     SubscriptBox["\[Nu]", "T"], 
     SuperscriptBox[
      SubscriptBox["n", "c"], 
      RowBox[{"-", "1"}]]}], " ", "+", 
    SuperscriptBox["B", 
     RowBox[{"-", "1"}]]}]]}]], "DisplayFormulaNumbered",
 CellChangeTimes->{{3.758946881670011*^9, 3.758946899834179*^9}, {
   3.758976487753496*^9, 3.758976558426525*^9}, {3.758978859691928*^9, 
   3.7589789088001966`*^9}, 3.7589793880442257`*^9, {3.758980359636324*^9, 
   3.758980360348898*^9}, {3.758981323526023*^9, 3.7589813236128674`*^9}, {
   3.759819289978753*^9, 3.759819335595058*^9}, {3.7598194201316643`*^9, 
   3.759819445379471*^9}, {3.759819822956153*^9, 
   3.759819823867845*^9}},ExpressionUUID->"afa6ea74-5a21-47a0-803f-\
3e6b24b5a6a1"],

Cell["Thus the expectation for  ln(\[Pi]) is:", "Text",
 CellChangeTimes->{{3.758978967655737*^9, 3.758979014883856*^9}, {
   3.7589791707238693`*^9, 3.758979192419421*^9}, 3.758979287955866*^9, {
   3.75898066449354*^9, 3.758980665957511*^9}, {3.759477713799571*^9, 
   3.759477721501856*^9}, {3.759477762150055*^9, 3.759477784549588*^9}, {
   3.759819395195746*^9, 3.759819397691093*^9}, {3.759819451307128*^9, 
   3.759819463987178*^9}},ExpressionUUID->"749df6ea-11b1-429f-804d-\
79874669e900"],

Cell[BoxData[
 RowBox[{
  RowBox[{"E", "[", 
   RowBox[{"ln", 
    RowBox[{"(", "\[Pi]", ")"}]}], "]"}], "=", 
  RowBox[{
   RowBox[{
    RowBox[{"-", "ln"}], 
    RowBox[{"(", 
     RowBox[{
      RowBox[{"8", " ", 
       SubscriptBox["N", "0"], " ", "J", " ", 
       SubscriptBox["\[Nu]", "T"], 
       SuperscriptBox[
        SubscriptBox["n", "c"], 
        RowBox[{"-", "1"}]]}], " ", "+", 
      SuperscriptBox["B", 
       RowBox[{"-", "1"}]]}], ")"}]}], "+", 
   RowBox[{"ln", 
    RowBox[{"(", 
     SubscriptBox["\[Pi]", "0"], ")"}]}]}]}]], "DisplayFormulaNumbered",
 CellChangeTimes->{{3.758979027597329*^9, 3.758979116380035*^9}, {
   3.758979269667985*^9, 3.758979274475502*^9}, {3.758979393260195*^9, 
   3.758979393355956*^9}, {3.758980201732552*^9, 3.75898020285261*^9}, {
   3.7589803549401827`*^9, 3.758980356492478*^9}, {3.7598195003659*^9, 
   3.7598195207154512`*^9}, {3.7598196670359907`*^9, 3.7598196710674353`*^9}, 
   3.7598198299974833`*^9},ExpressionUUID->"cce20c14-7eb9-4882-9976-\
5e960eb408ee"],

Cell[TextData[{
 "The expected slope with respect to ",
 Cell[BoxData[
  FormBox[
   RowBox[{
    SubscriptBox["n", "c"], " "}], TraditionalForm]],ExpressionUUID->
  "053e8507-fdd8-403b-bd12-d61c9d9cce59"],
 "is:"
}], "Text",
 CellChangeTimes->{{3.758979436702011*^9, 3.7589794416354103`*^9}, 
   3.758979551363801*^9, {3.759477787173691*^9, 3.759477797358485*^9}, {
   3.764939722618165*^9, 
   3.764939729194656*^9}},ExpressionUUID->"3935703d-e6ea-40fb-95b4-\
41972edf0104"],

Cell[BoxData[
 RowBox[{
  FractionBox[
   RowBox[{
    RowBox[{"\[DifferentialD]", "ln"}], 
    RowBox[{"(", "\[Pi]", ")"}]}], 
   RowBox[{"\[DifferentialD]", 
    SubscriptBox["n", "c"]}]], "=", 
  FractionBox[
   RowBox[{"8", " ", "J", " ", 
    SubscriptBox["N", "0"], 
    SubscriptBox["\[Nu]", "T"]}], 
   RowBox[{
    SubsuperscriptBox["n", "c", "2"], " ", 
    RowBox[{"(", 
     RowBox[{
      FractionBox["1", "B"], "+", 
      FractionBox[
       RowBox[{"8", " ", "J", " ", 
        SubscriptBox["N", "0"], " ", 
        SubscriptBox["\[Nu]", "T"]}], 
       SubscriptBox["n", "c"]]}], ")"}]}]]}]], "DisplayFormulaNumbered",
 CellChangeTimes->{{3.7589794537010317`*^9, 3.758979473292549*^9}, 
   3.758979516681085*^9, {3.7589946551562643`*^9, 3.758994656778696*^9}, 
   3.759819770854944*^9, {3.759819828470522*^9, 
   3.759819846477622*^9}},ExpressionUUID->"8a947158-4905-48ea-9ec6-\
92e32b9199f2"],

Cell[TextData[{
 "In the limit of high ",
 Cell[BoxData[
  SubscriptBox["\[Nu]", "T"]], "Input",
  CellChangeTimes->{{3.758980147492152*^9, 3.758980165037291*^9}},
  ExpressionUUID->"f5bedb58-f56f-43bb-8f5c-55fc679eba7b"],
 ", this goes to  ",
 Cell[BoxData[
  FractionBox["1", 
   SubscriptBox["n", "c"]]], "Output",
  GeneratedCell->False,
  CellAutoOverwrite->False,
  CellChangeTimes->{3.758980165522202*^9, 3.758980280402166*^9, 
   3.75898094416469*^9},ExpressionUUID->
  "a0306385-655f-4ebb-8e4c-5596864d7459"],
 ":"
}], "Text",
 CellChangeTimes->{{3.758980121518784*^9, 3.758980136195956*^9}, {
   3.75898017164139*^9, 3.7589801938768587`*^9}, 3.758980283652329*^9, {
   3.758981291141008*^9, 3.758981296141604*^9}, {3.759819739643649*^9, 
   3.7598197396453114`*^9}, {3.759819784379407*^9, 
   3.7598197931724157`*^9}},ExpressionUUID->"243f8b79-79ad-4fe6-b085-\
6c76a981e9b7"],

Cell[TextData[{
 "Assuming ",
 Cell[BoxData[
  FormBox[
   RowBox[{
    RowBox[{"n", "=", 
     RowBox[{"25", " ", "chromosomes"}]}], ",", " "}], TraditionalForm]],
  ExpressionUUID->"e095877b-3fb4-4a3f-993f-3a1fade4cb55"],
 "an upper bound for the slope is 0.04. Assuming no BGS (B=1) and a very high \
rate of sweeps, say ",
 Cell[BoxData[
  RowBox[{
   SubscriptBox["\[Nu]", "T"], 
   SubscriptBox["N", "0"]}]], "Input",
  CellChangeTimes->{{3.758980147492152*^9, 3.758980165037291*^9}, 
    3.758980279816102*^9},ExpressionUUID->
  "ae55025b-e397-412e-9501-b8eba2652208"],
 "= 500,000 and J= ",
 Cell[BoxData[
  SuperscriptBox["10", "5"]], "Input",
  CellChangeTimes->{{3.7589811580530243`*^9, 3.758981193029655*^9}},
  ExpressionUUID->"60ffafde-9f79-4662-b8a4-0f53a39272eb"],
 " (which corresponds to a rate of sweep induced coalescence  of ",
 Cell[BoxData["0.8"], "DisplayFormulaNumbered",
  CellChangeTimes->{{3.758946881670011*^9, 3.758946899834179*^9}, {
    3.758976487753496*^9, 3.758976558426525*^9}, {3.758978859691928*^9, 
    3.7589789088001966`*^9}, 3.7589793880442257`*^9, {3.758980359636324*^9, 
    3.758980360348898*^9}, {3.758981323526023*^9, 3.7589813236128674`*^9}},
  ExpressionUUID->"90572d17-4a76-4b36-a41e-11de2579fdf1"],
 "), gives a slope of 0.0246:"
}], "Text",
 CellChangeTimes->{{3.758980329222754*^9, 3.758980347156699*^9}, {
   3.758980377940584*^9, 3.758980444428755*^9}, {3.75898103388405*^9, 
   3.758981069709257*^9}, {3.758981949150017*^9, 3.7589819562214203`*^9}, {
   3.759477817190771*^9, 3.759477819630842*^9}, {3.759477956852138*^9, 
   3.7594779665108624`*^9}, {3.759819797660129*^9, 3.759819798828*^9}, {
   3.75981989798803*^9, 3.759819903508679*^9}, 3.759820085349226*^9, {
   3.759825629347701*^9, 3.759825637027257*^9}, {3.76491234891838*^9, 
   3.764912351281534*^9}},ExpressionUUID->"a45d34f7-5814-4b31-b6df-\
848fae39aaa9"],

Cell[CellGroupData[{

Cell[BoxData[
 RowBox[{
  RowBox[{
   RowBox[{"(", 
    FractionBox[
     RowBox[{"8", " ", "J", " ", "N\[Nu]"}], 
     RowBox[{
      SuperscriptBox["n", "2"], " ", 
      RowBox[{"(", 
       RowBox[{
        FractionBox["1", "B"], "+", 
        FractionBox[
         RowBox[{"8", " ", "J", " ", "N\[Nu]"}], "n"]}], ")"}]}]], ")"}], "/.", 
   RowBox[{"{", 
    RowBox[{
     RowBox[{"N\[Nu]", "\[Rule]", "500000"}], ",", 
     RowBox[{"B", "\[Rule]", "1"}], ",", 
     RowBox[{"n", "\[Rule]", "25"}], ",", " ", 
     RowBox[{"J", "\[Rule]", 
      SuperscriptBox["10", 
       RowBox[{"-", "5"}]]}]}], "}"}]}], "//", "N"}]], "Input",
 CellChangeTimes->{{3.7589811580530243`*^9, 3.758981193029655*^9}, {
   3.758981260408082*^9, 3.7589812744319143`*^9}, {3.7589821921751957`*^9, 
   3.7589822030220633`*^9}, 3.7589823420572*^9, {3.759819866999795*^9, 
   3.759819879627468*^9}, {3.759819917648965*^9, 3.759820063348032*^9}, {
   3.759825590397676*^9, 3.759825601899461*^9}},
 CellLabel->
  "In[255]:=",ExpressionUUID->"8426c722-f565-4ed6-bb8c-94d6e92a51fd"],

Cell[BoxData["0.024615384615384615`"], "Output",
 CellChangeTimes->{{3.758981179151587*^9, 3.758981193470709*^9}, {
   3.758981263936434*^9, 3.7589812753768806`*^9}, 3.758982193455757*^9, {
   3.758982339160931*^9, 3.758982342837834*^9}, 3.759478434484726*^9, {
   3.759819925021257*^9, 3.7598199713578033`*^9}, {3.759820002013872*^9, 
   3.759820064145753*^9}, {3.7598256022548428`*^9, 3.759825620926874*^9}},
 CellLabel->
  "Out[255]=",ExpressionUUID->"dac182ed-6faa-4b7f-b813-1b623cba82c2"]
}, Open  ]]
}, Open  ]],

Cell[CellGroupData[{

Cell["Can we predict genetic diversity in butterflies?", "Subsection",
 CellChangeTimes->{{3.7509279700041656`*^9, 3.750928023983841*^9}, {
  3.7509291508563633`*^9, 
  3.750929171393168*^9}},ExpressionUUID->"6d181a0b-9223-4ee4-9ea2-\
7da3ce5aa0f9"],

Cell[CellGroupData[{

Cell["Data import", "Subsubsection",
 CellChangeTimes->{{3.7509279700041656`*^9, 3.750928023983841*^9}, {
  3.7509291508563633`*^9, 3.750929171393168*^9}, {3.759473209405435*^9, 
  3.759473214845335*^9}},ExpressionUUID->"7bedfb93-84ea-4b42-bfd0-\
7d03b50306cd"],

Cell["\<\
Importing the real data (a csv file with columns, body size, chromN, \
Obs[\[Pi]] and E[\[Pi]]):\
\>", "Text",
 CellChangeTimes->{{3.750935068986968*^9, 3.750935080254257*^9}, {
   3.7594730802306128`*^9, 3.7594731535343513`*^9}, 
   3.7598257556585007`*^9},ExpressionUUID->"1922e377-b8c0-42d3-bfdc-\
98c73a8681c9"],

Cell[BoxData[
 RowBox[{
  RowBox[{"butterflyDat", "=", " ", 
   RowBox[{"Import", "[", 
    RowBox[{
    "\"\</home/konrad/Dropbox/Manuscripts/Mackintosh_Butterfly_Comparative/\
Supplementary_Data/size_chromN_Obs[div]_E[div]_04_2019.csv\>\"", ",", " ", 
     "\"\<Data\>\""}], "]"}]}], ";"}]], "Input",
 InitializationCell->True,
 CellChangeTimes->{{3.7281065992734118`*^9, 3.7281066496093473`*^9}, {
   3.728212468385645*^9, 3.728212476062975*^9}, {3.7283764835723457`*^9, 
   3.728376497820141*^9}, {3.7309638246051073`*^9, 3.730963836037057*^9}, {
   3.730966195060031*^9, 3.7309661953241997`*^9}, {3.730968219085935*^9, 
   3.730968267480126*^9}, {3.730968394197001*^9, 3.730968398212421*^9}, {
   3.730968504118661*^9, 3.730968505942086*^9}, {3.730968566958338*^9, 
   3.7309685676948023`*^9}, {3.730969008550311*^9, 3.7309690156792727`*^9}, 
   3.730969304179549*^9, {3.73108528889668*^9, 3.731085298623809*^9}, {
   3.737198584712888*^9, 3.737198587458902*^9}, {3.7372233154671717`*^9, 
   3.73722332788019*^9}, {3.737784788501073*^9, 3.737784789860201*^9}, 
   3.738479134436594*^9, {3.742621816721253*^9, 3.742621817672895*^9}, {
   3.742622185220121*^9, 3.742622186267535*^9}, {3.743329866195857*^9, 
   3.7433298910538282`*^9}, {3.747652602271872*^9, 3.747652675495989*^9}, {
   3.747652769450573*^9, 3.747652782840102*^9}, {3.747652929811676*^9, 
   3.747652966664373*^9}, {3.747653020787778*^9, 3.747653025664267*^9}, {
   3.750932427015259*^9, 3.750932457035509*^9}, 3.75093375427415*^9, {
   3.751012279655223*^9, 3.751012285372854*^9}, {3.759472920318821*^9, 
   3.759472962246378*^9}, {3.759825715148129*^9, 3.7598257153470488`*^9}, {
   3.7651708132019863`*^9, 3.76517082791263*^9}},
 CellLabel->"In[69]:=",ExpressionUUID->"c553a0f1-e9b8-4b55-a9b3-6bdb0c8561c3"],

Cell[CellGroupData[{

Cell[BoxData[
 RowBox[{
  RowBox[{"(", 
   RowBox[{"butterdat", "=", 
    RowBox[{"(", 
     RowBox[{
      RowBox[{
       RowBox[{"Flatten", "[", "#", "]"}], "&"}], "/@", 
      RowBox[{"Thread", "[", 
       RowBox[{"{", 
        RowBox[{
         RowBox[{"Range", "[", "39", "]"}], ",", "butterflyDat"}], "}"}], 
       "]"}]}], ")"}]}], ")"}], "//", "TableForm"}]], "Input",
 CellChangeTimes->{{3.750932888046123*^9, 3.750932962349868*^9}, {
  3.750933156622431*^9, 3.750933285628384*^9}, {3.750933327734714*^9, 
  3.7509333282446213`*^9}, {3.750933616391363*^9, 3.750933678805512*^9}, {
  3.750933733584709*^9, 3.7509337396850557`*^9}, {3.750933793543194*^9, 
  3.750933801044794*^9}, {3.750933858103393*^9, 3.750933869149517*^9}, {
  3.750934040535474*^9, 3.750934045341014*^9}, {3.751012290607419*^9, 
  3.751012305189189*^9}, {3.752232489897942*^9, 3.7522324914656687`*^9}, {
  3.759472988073185*^9, 3.759472988438397*^9}, {3.7649123857408657`*^9, 
  3.764912418393478*^9}},
 CellLabel->"In[70]:=",ExpressionUUID->"499a81a1-6b6f-4499-b262-f96248f6042c"],

Cell[BoxData[
 TagBox[GridBox[{
    {"1", "\<\"Genus\"\>", "\<\"Species\"\>", "\<\"Forewing length (mm)\"\>", \
"\<\"Karyotype\"\>", "\<\"\[Pi]_4D\"\>", "\<\"E[\[Pi]_4D]\"\>"},
    {"2", "\<\"Aglais\"\>", "\<\"io\"\>", "29.05`", "31", "0.00551917`", 
     "0.013426257156892`"},
    {"3", "\<\"Anthocharis\"\>", "\<\"euphenoides\"\>", "18.475`", "31", 
     "0.01374959`", "0.021769061814542`"},
    {"4", "\<\"Aricia\"\>", "\<\"cramera\"\>", "12.65`", "23", "0.01211929`", 
     "0.01716698871602`"},
    {"5", "\<\"Carcharodus\"\>", "\<\"alceae\"\>", "12.925`", "31", 
     "0.02900874`", "0.028053819183706`"},
    {"6", "\<\"Celastrina\"\>", "\<\"argiolus\"\>", "15.175`", "24", 
     "0.00960263`", "0.016290119835679`"},
    {"7", "\<\"Coenonympha\"\>", "\<\"arcania\"\>", "17.7`", "32", 
     "0.02956759`", "0.024019602768459`"},
    {"8", "\<\"Colias\"\>", "\<\"crocea\"\>", "24.125`", "31", "0.02361686`", 
     "0.016815225890695`"},
    {"9", "\<\"Euchloe\"\>", "\<\"crameri\"\>", "21.85`", "31", "0.03649443`",
      "0.018657575916752`"},
    {"10", "\<\"Euphydryas\"\>", "\<\"aurinia\"\>", "22.225`", "30", 
     "0.02192636`", "0.017221382476791`"},
    {"11", "\<\"Gonepteryx\"\>", "\<\"cleopatra\"\>", 
     "28.825`", "\<\"n/a\"\>", "0.01053302`", "\<\"n/a\"\>"},
    {"12", "\<\"Gonepteryx\"\>", "\<\"rhamni\"\>", "28.575`", "31.5`", 
     "0.01610696`", "0.014159719503325`"},
    {"13", "\<\"Iphiclides\"\>", "\<\"feisthamelii\"\>", "39.75`", "30", 
     "0.00803623`", "0.007731162806089`"},
    {"14", "\<\"Iphiclides\"\>", "\<\"podalirius\"\>", "39.75`", "30", 
     "0.00566331`", "0.007731162806089`"},
    {"15", "\<\"Lasiommata\"\>", "\<\"maera\"\>", "25.425`", "28", 
     "0.01513055`", "0.01311800585208`"},
    {"16", "\<\"Lasiommata\"\>", "\<\"megera\"\>", "22.175`", "29", 
     "0.03866291`", "0.016207494828433`"},
    {"17", "\<\"Lycaena\"\>", "\<\"phlaeas\"\>", "13.95`", "24", 
     "0.01850865`", "0.017228091511766`"},
    {"18", "\<\"Maniola\"\>", "\<\"jurtina\"\>", "25.35`", "29", 
     "0.02963792`", "0.014018477473884`"},
    {"19", "\<\"Melanargia\"\>", "\<\"ines\"\>", "25.7`", "13", "0.00622088`",
      "0.005037819144345`"},
    {"20", "\<\"Melitaea\"\>", "\<\"athalia\"\>", "20.375`", "31", 
     "0.02509486`", "0.019958593031243`"},
    {"21", "\<\"Melitaea\"\>", "\<\"cinxia\"\>", "20.675`", "31", 
     "0.01915785`", "0.019686827927398`"},
    {"22", "\<\"Melitaea\"\>", "\<\"deione\"\>", "19.775`", "\<\"n/a\"\>", 
     "0.00741912`", "\<\"n/a\"\>"},
    {"23", "\<\"Melitaea\"\>", "\<\"didyma\"\>", "21.375`", "27.5`", 
     "0.02435126`", "0.015295968225241`"},
    {"24", "\<\"Melitaea\"\>", "\<\"parthenoides\"\>", 
     "19.45`", "\<\"n/a\"\>", "0.0111246`", "\<\"n/a\"\>"},
    {"25", "\<\"Ochlodes\"\>", "\<\"sylvanus\"\>", "15.775`", "29", 
     "0.01590288`", "0.021713925416283`"},
    {"26", "\<\"Pararge\"\>", "\<\"aegeria\"\>", "21.475`", "27.5`", 
     "0.01048182`", "0.015226225134794`"},
    {"27", "\<\"Pieris\"\>", "\<\"brassicae\"\>", "29.125`", "15", 
     "0.00441332`", "0.004886013710851`"},
    {"28", "\<\"Pieris\"\>", "\<\"napi\"\>", "22.85`", "25", "0.0317158`", 
     "0.01221633852307`"},
    {"29", "\<\"Pieris\"\>", "\<\"rapae\"\>", "22.7`", "25", "0.020764`", 
     "0.012300369209768`"},
    {"30", "\<\"Polyommatus\"\>", "\<\"icarus\"\>", "13.125`", "23", 
     "0.01903267`", "0.016798351876073`"},
    {"31", "\<\"Pontia\"\>", "\<\"daplidice\"\>", "21.65`", "26", 
     "0.00663495`", "0.013743655218771`"},
    {"32", "\<\"Pyronia\"\>", "\<\"cecilia\"\>", "18.875`", "28", 
     "0.00975732`", "0.017695684193671`"},
    {"33", "\<\"Satyrium\"\>", "\<\"esculi\"\>", "16.025`", "\<\"n/a\"\>", 
     "0.00800773`", "\<\"n/a\"\>"},
    {"34", "\<\"Satyrium\"\>", "\<\"spini\"\>", "16.6`", "\<\"n/a\"\>", 
     "0.00956054`", "\<\"n/a\"\>"},
    {"35", "\<\"Spialia\"\>", "\<\"sertorius\"\>", "11.425`", "31", 
     "0.04281952`", "0.030044354676272`"},
    {"36", "\<\"Thymelicus\"\>", "\<\"acteon\"\>", "12.5`", "28", 
     "0.01708188`", "0.023680650474057`"},
    {"37", "\<\"Thymelicus\"\>", "\<\"lineola\"\>", "11.975`", "29", 
     "0.02139972`", "\<\"n/a\"\>"},
    {"38", "\<\"Thymelicus\"\>", "\<\"sylvestris\"\>", "13.55`", "27", 
     "0.02241027`", "0.02119383375978`"},
    {"39", "\<\"Vanessa\"\>", "\<\"atalanta\"\>", "28.8`", "31", 
     "0.00864442`", "0.013580531760456`"}
   },
   GridBoxAlignment->{
    "Columns" -> {{Left}}, "ColumnsIndexed" -> {}, "Rows" -> {{Baseline}}, 
     "RowsIndexed" -> {}},
   GridBoxSpacings->{"Columns" -> {
       Offset[0.27999999999999997`], {
        Offset[2.0999999999999996`]}, 
       Offset[0.27999999999999997`]}, "ColumnsIndexed" -> {}, "Rows" -> {
       Offset[0.2], {
        Offset[0.4]}, 
       Offset[0.2]}, "RowsIndexed" -> {}}],
  Function[BoxForm`e$, 
   TableForm[BoxForm`e$]]]], "Output",
 CellChangeTimes->{{3.7509329442274227`*^9, 3.7509329627452307`*^9}, {
   3.75093316920187*^9, 3.75093321663964*^9}, {3.750933247026793*^9, 
   3.750933286000595*^9}, 3.750933329119195*^9, 3.750933621696644*^9, {
   3.750933662623496*^9, 3.750933679274747*^9}, 3.750933740327197*^9, 
   3.750933802969792*^9, 3.750933871848353*^9, 3.7509340462473307`*^9, {
   3.7509353797269573`*^9, 3.750935402768874*^9}, 3.751012266108674*^9, 
   3.751012312946519*^9, 3.7510887516863337`*^9, 3.751135318393634*^9, 
   3.7511354601258717`*^9, 3.7511360702693377`*^9, 3.7512847598525467`*^9, 
   3.7518772025671053`*^9, 3.75223141562641*^9, 3.752232492256385*^9, 
   3.758948749450492*^9, 3.759000565759226*^9, 3.7590017263747253`*^9, {
   3.759472977954715*^9, 3.759472989349762*^9}, {3.759478434535489*^9, 
   3.759478447779148*^9}, 3.759478653517674*^9, 3.7594969460934668`*^9, 
   3.759825703661477*^9, 3.759825768850552*^9, {3.764912382388447*^9, 
   3.764912419188341*^9}, 3.765170830187559*^9, {3.765178536883306*^9, 
   3.7651785442941513`*^9}},
 CellLabel->
  "Out[70]//TableForm=",ExpressionUUID->"6133268e-0226-4e40-8905-\
13eef4f43fc9"]
}, Open  ]],

Cell[TextData[{
 "Removing species for which we  lack an estimate for chromosome number or \
genome size (",
 StyleBox["T.lineola )",
  FontSlant->"Italic"],
 ":"
}], "Text",
 CellChangeTimes->{{3.7509365003231*^9, 3.7509365330233927`*^9}, {
  3.759473161686129*^9, 3.7594731660457172`*^9}, {3.759473535768375*^9, 
  3.75947361958265*^9}, {3.759473656390275*^9, 3.7594736843652763`*^9}, {
  3.759567170331353*^9, 
  3.759567191922401*^9}},ExpressionUUID->"17f2ccc4-8119-49d7-b81c-\
a7c4f912a4f0"],

Cell[BoxData[
 RowBox[{
  RowBox[{"butterdatfltrd", "=", 
   RowBox[{"DeleteCases", "[", 
    RowBox[{
     RowBox[{"Drop", "[", 
      RowBox[{"butterdat", ",", "1"}], "]"}], ",", 
     RowBox[{"{", 
      RowBox[{
      "_", ",", "_", ",", "_", ",", "_", ",", "_", ",", "_", ",", 
       "\"\<n/a\>\""}], "}"}]}], "]"}]}], ";"}]], "Input",
 CellChangeTimes->{{3.750932888046123*^9, 3.750932962349868*^9}, {
   3.750933156622431*^9, 3.750933285628384*^9}, {3.750933327734714*^9, 
   3.7509333282446213`*^9}, {3.750933616391363*^9, 3.750933678805512*^9}, {
   3.750933733584709*^9, 3.7509337396850557`*^9}, {3.750933793543194*^9, 
   3.750933801044794*^9}, {3.750933858103393*^9, 3.750933869149517*^9}, {
   3.750934040535474*^9, 3.750934045341014*^9}, {3.750936726089134*^9, 
   3.7509367901540623`*^9}, {3.751134144070558*^9, 3.751134163972478*^9}, {
   3.75113572615877*^9, 3.751135726509255*^9}, {3.7522325286591587`*^9, 
   3.752232529921691*^9}, {3.759473017807858*^9, 3.759473032504388*^9}, {
   3.7649124508269663`*^9, 3.7649124552018538`*^9}, {3.7651708774024*^9, 
   3.765170881202017*^9}, {3.765170913970523*^9, 3.765170918616119*^9}, 
   3.765170968906852*^9},
 CellLabel->"In[71]:=",ExpressionUUID->"767f1d6e-c016-4105-98e6-b75e9e825d01"],

Cell["Normalizing and z - transforming wing length (by the mean):", "Text",
 CellChangeTimes->{{3.751015637089918*^9, 3.7510156805838327`*^9}, {
  3.752231437619711*^9, 
  3.7522314416879473`*^9}},ExpressionUUID->"430ee29a-869b-47d9-a998-\
cce618648aa1"],

Cell[BoxData[{
 RowBox[{
  RowBox[{"busize", "=", 
   RowBox[{
    RowBox[{
     RowBox[{"#", "\[LeftDoubleBracket]", "4", "\[RightDoubleBracket]"}], 
     "&"}], "/@", "butterdatfltrd"}]}], ";"}], "\[IndentingNewLine]", 
 RowBox[{
  RowBox[{"normsize", "=", 
   RowBox[{
    RowBox[{"(", 
     RowBox[{"busize", "-", 
      RowBox[{"(", 
       RowBox[{"Mean", "[", "busize", "]"}], ")"}]}], ")"}], "/", 
    RowBox[{"StandardDeviation", "[", "busize", "]"}]}]}], ";", 
  RowBox[{"sizeAndChrom", "=", 
   RowBox[{
    RowBox[{"{", 
     RowBox[{"normsize", ",", 
      RowBox[{
       RowBox[{
        RowBox[{"#", "\[LeftDoubleBracket]", 
         RowBox[{"-", "3"}], "\[RightDoubleBracket]"}], "&"}], "/@", 
       "butterdatfltrd"}]}], "}"}], "//", "Thread"}]}], ";"}]}], "Input",
 CellChangeTimes->{{3.750935819720604*^9, 3.750935895480913*^9}, {
   3.750936888169394*^9, 3.750936889080229*^9}, 3.7510889610792217`*^9, {
   3.7511355103502083`*^9, 3.7511355104280767`*^9}, 3.7511867215845747`*^9, 
   3.7511871411748943`*^9, {3.7522314239224243`*^9, 3.75223145798496*^9}, 
   3.7651709784095583`*^9, 3.76517136242837*^9},
 CellLabel->"In[72]:=",ExpressionUUID->"55875ae5-c160-4d77-b345-e756c41331f6"],

Cell[CellGroupData[{

Cell[BoxData[
 RowBox[{"GraphicsRow", "[", 
  RowBox[{
   RowBox[{"{", 
    RowBox[{
     RowBox[{"ListPlot", "[", 
      RowBox[{
       RowBox[{
        RowBox[{
         RowBox[{"{", 
          RowBox[{
           RowBox[{"#", "\[LeftDoubleBracket]", 
            RowBox[{"-", "3"}], "\[RightDoubleBracket]"}], ",", 
           RowBox[{"#", "\[LeftDoubleBracket]", 
            RowBox[{"-", "2"}], "\[RightDoubleBracket]"}]}], "}"}], "&"}], "/@",
         "butterdatfltrd"}], ",", " ", 
       RowBox[{"AxesStyle", "\[Rule]", 
        RowBox[{"{", 
         RowBox[{
          RowBox[{"{", 
           RowBox[{"Thick", ",", "Black"}], "}"}], ",", 
          RowBox[{"{", 
           RowBox[{"Thick", ",", "Black"}], "}"}]}], "}"}]}], ",", " ", 
       RowBox[{"AxesLabel", "\[Rule]", 
        RowBox[{"{", 
         RowBox[{"\"\<# Chroms\>\"", ",", "\"\<\[Pi]\>\""}], "}"}]}]}], "]"}],
      ",", 
     RowBox[{"ListPlot", "[", 
      RowBox[{
       RowBox[{
        RowBox[{"{", 
         RowBox[{
          RowBox[{"Exp", "[", "normsize", "]"}], ",", 
          RowBox[{
           RowBox[{
            RowBox[{"#", "\[LeftDoubleBracket]", 
             RowBox[{"-", "2"}], "\[RightDoubleBracket]"}], "&"}], "/@", 
           "butterdatfltrd"}]}], "}"}], "//", "Thread"}], ",", 
       RowBox[{"AxesStyle", "\[Rule]", 
        RowBox[{"{", 
         RowBox[{
          RowBox[{"{", 
           RowBox[{"Thick", ",", "Black"}], "}"}], ",", 
          RowBox[{"{", 
           RowBox[{"Thick", ",", "Black"}], "}"}]}], "}"}]}], ",", " ", 
       RowBox[{"AxesLabel", "\[Rule]", 
        RowBox[{"{", 
         RowBox[{"\"\<Exp[size (mm)]\>\"", ",", "\"\<\[Pi]\>\""}], "}"}]}]}], 
      "]"}], ",", 
     RowBox[{"ListPlot", "[", 
      RowBox[{
       RowBox[{
        RowBox[{"{", 
         RowBox[{"normsize", ",", 
          RowBox[{
           RowBox[{
            RowBox[{"#", "\[LeftDoubleBracket]", 
             RowBox[{"-", "2"}], "\[RightDoubleBracket]"}], "&"}], "/@", 
           "butterdatfltrd"}]}], "}"}], "//", "Thread"}], ",", " ", 
       RowBox[{"AxesStyle", "\[Rule]", 
        RowBox[{"{", 
         RowBox[{
          RowBox[{"{", 
           RowBox[{"Thick", ",", "Black"}], "}"}], ",", 
          RowBox[{"{", 
           RowBox[{"Thick", ",", "Black"}], "}"}]}], "}"}]}], ",", " ", 
       RowBox[{"AxesLabel", "\[Rule]", 
        RowBox[{"{", 
         RowBox[{"\"\<size (mm)\>\"", ",", "\"\<\[Pi]\>\""}], "}"}]}]}], 
      "]"}]}], "}"}], ",", " ", 
   RowBox[{"ImageSize", "\[Rule]", "900"}]}], "]"}]], "Input",
 CellChangeTimes->{{3.7509355253664713`*^9, 3.750935601046442*^9}, {
  3.750935643097003*^9, 3.750935752272504*^9}, {3.750935903690309*^9, 
  3.750935928879258*^9}, {3.750939319581316*^9, 3.750939326826762*^9}, {
  3.750939360996266*^9, 3.750939415587194*^9}, {3.75093946427715*^9, 
  3.7509395229960213`*^9}, {3.751135481447659*^9, 3.751135489629775*^9}},
 CellLabel->"In[74]:=",ExpressionUUID->"b5464059-be14-459e-b598-05629bddb1a8"],

Cell[BoxData[
 GraphicsBox[{{}, {InsetBox[
     GraphicsBox[{{}, {{}, 
        {RGBColor[0.368417, 0.506779, 0.709798], PointSize[
         0.012833333333333334`], AbsoluteThickness[1.6], 
         PointBox[CompressedData["
1:eJxTTMoPSmViYGBQAGIQDQH2DjmHsl65zC6zh/F7LQR379PogfLNHWplZ0/8
f7EDLv+8NWVa+Za5UL6FQ/yNQr3uVc1QvoPDcwfPhO9u8+Dqva3DlrLoz4Dz
Q2XX3EtdvwjKt3O4Zlotc7d4GoTfYO9wv/bAyfC6CXD5s7edO3xKG+D82can
jTONyqF8G4cQ7VjuI3/6oHxbh8QAzj/zTy+Gu2/PvqOV7z5PgsurJtaopEfC
3KflMOlP/iGB6kq4+zYu+dtdvmkmnP/9wI0e2XmToe6zdmj545za+X4G3Ly8
Rh6zGx4T4PJ+XJcE6spbofJ6Doe6BCduFi6C8i0dluV3LOe1XQDn20/YU6zh
PBUe3hl1l+741ELtY7ByuJ+qfcVetxru34ji+KClv5vh7vswiX9NwZulcPlH
Ehf7X9ZOhPKtHXjTfh3a/mkaXD0HZ3em1pZGewC3fI4I
          
          "]]}, {}}, {}, {}, {}, {}},
      AspectRatio->NCache[GoldenRatio^(-1), 0.6180339887498948],
      Axes->{True, True},
      AxesLabel->{
        FormBox["\"# Chroms\"", TraditionalForm], 
        FormBox["\"\[Pi]\"", TraditionalForm]},
      AxesOrigin->{12.703125000000002`, 0},
      AxesStyle->{{
         Thickness[Large], 
         GrayLevel[0]}, {
         Thickness[Large], 
         GrayLevel[0]}},
      DisplayFunction->Identity,
      Frame->{{False, False}, {False, False}},
      FrameLabel->{{None, None}, {None, None}},
      FrameTicks->{{Automatic, Automatic}, {Automatic, Automatic}},
      GridLines->{None, None},
      GridLinesStyle->Directive[
        GrayLevel[0.5, 0.4]],
      ImagePadding->All,
      Method->{"CoordinatesToolOptions" -> {"DisplayFunction" -> ({
            (Identity[#]& )[
             Part[#, 1]], 
            (Identity[#]& )[
             Part[#, 2]]}& ), "CopiedValueFunction" -> ({
            (Identity[#]& )[
             Part[#, 1]], 
            (Identity[#]& )[
             Part[#, 2]]}& )}},
      PlotRange->{{13., 32.}, {0, 0.04281952}},
      PlotRangeClipping->True,
      PlotRangePadding->{{
         Scaled[0.02], 
         Scaled[0.02]}, {
         Scaled[0.02], 
         Scaled[0.05]}},
      Ticks->{Automatic, Automatic}], {193.5, -116.80842387373012}, 
     ImageScaled[{0.5, 0.5}], {360., 222.49223594996212}], InsetBox[
     GraphicsBox[{{}, {{}, 
        {RGBColor[0.368417, 0.506779, 0.709798], PointSize[
         0.012833333333333334`], AbsoluteThickness[1.6], 
         PointBox[CompressedData["
1:eJwBEQLu/SFib1JlAgAAACAAAAACAAAAEFt47Er4BkBswmrqRJt2P2jm4zKZ
0+Q/jTgRu74ojD93CF1W22PSP30dm5H/0Yg/Wg8K5x4d0z/nhWSWd7SdP+4s
nhgyNto/X9hxLouqgz8ELu5PFa7iP+dASWD3Rp4/JkIQDHsD9z9LO1alBC+Y
P6eiU18PufA/VR2s3mWvoj8lZzaOa6DxP9Y1exzdc5Y/E2Stjwt9BUDffcDJ
V36QP9JI++89yClAzdtDiEx1gD/SSPvvPcgpQJszyzNpMnc/XlgeMcOe+z9U
K10LxPyOP46zYDLdgPE/YVAJ/J/Loz/xf7E+NxLWP7y+xXnu85I/Ebb6x7hU
+z8lYXwkZ1meP8BqW/oCtfw/kvxvwhB7eT8yeHX5AjHrP7Gk/Yt3spk/b0RM
dV9c7D/3wNiMHZ6TP39+ybXoSe8/hPxDZYnvmD9xLZJvwYPcP26BDDbYSJA/
2c+/2h+77z9OCtIQfneFPzADpOGENgdAwooRkbMTcj/coes9Iz7zP6ZviKcN
PaA/wB6kx4LX8j8/kLxzKEOVP4LuZs1rqNM/aH7S3Ex9kz+zCG3KjkLwP99l
K9Q/LXs/2h1daXwH5j9Yc19SpfuDP8J48OFa+M4/8JIPrHDspT/EbycHxwHS
P+IY0Y/pfZE/eiufEb7d1D8NZvrCt/KWP/e8QQSKLQZACAmLaSq0gT+1rfiy

          "]]}, {}}, {}, {}, {}, {}},
      AspectRatio->NCache[GoldenRatio^(-1), 0.6180339887498948],
      Axes->{True, True},
      AxesLabel->{
        FormBox["\"Exp[size (mm)]\"", TraditionalForm], 
        FormBox["\"\[Pi]\"", TraditionalForm]},
      AxesOrigin->{0, 0},
      AxesStyle->{{
         Thickness[Large], 
         GrayLevel[0]}, {
         Thickness[Large], 
         GrayLevel[0]}},
      DisplayFunction->Identity,
      Frame->{{False, False}, {False, False}},
      FrameLabel->{{None, None}, {None, None}},
      FrameTicks->{{Automatic, Automatic}, {Automatic, Automatic}},
      GridLines->{None, None},
      GridLinesStyle->Directive[
        GrayLevel[0.5, 0.4]],
      ImagePadding->All,
      Method->{"CoordinatesToolOptions" -> {"DisplayFunction" -> ({
            (Identity[#]& )[
             Part[#, 1]], 
            (Identity[#]& )[
             Part[#, 2]]}& ), "CopiedValueFunction" -> ({
            (Identity[#]& )[
             Part[#, 1]], 
            (Identity[#]& )[
             Part[#, 2]]}& )}},
      PlotRange->{{0, 6.226091890701586}, {0, 0.04281952}},
      PlotRangeClipping->True,
      PlotRangePadding->{{
         Scaled[0.02], 
         Scaled[0.02]}, {
         Scaled[0.02], 
         Scaled[0.05]}},
      Ticks->{Automatic, Automatic}], {580.5, -116.80842387373012}, 
     ImageScaled[{0.5, 0.5}], {360., 222.49223594996212}], InsetBox[
     GraphicsBox[{{}, {{}, 
        {RGBColor[0.368417, 0.506779, 0.709798], PointSize[
         0.012833333333333334`], AbsoluteThickness[1.6], 
         PointBox[CompressedData["
1:eJwBEQLu/SFib1JlAgAAACAAAAACAAAANiHYAzrg8D9swmrqRJt2Px+OvNkK
fdu/jTgRu74ojD8sAJdFAvTzv30dm5H/0Yg/u7Km2OlV87/nhWSWd7SdP5KJ
ZaPPkOy/X9hxLouqgz/QEp27mjnhv+dASWD3Rp4/NcKtqoZD1z9LO1alBC+Y
P20s2H8KoKY/VR2s3mWvoj9nOyH9X8m4P9Y1exzdc5Y//5NDMk6e7z/ffcDJ
V36QPwiWXabJcwRAzdtDiEx1gD8Ill2myXMEQJszyzNpMnc/KGBluHt44T9U
K10LxPyOP0gUCQZ2/bY/YVAJ/J/Loz+mwA8Upgjxv7y+xXnu85I/1NgQ2j8i
4T8lYXwkZ1mePwb7RZKstOI/kvxvwhB7eT+HNa5cuNfEv7Gk/Yt3spk/eYDL
7vTnvr/3wNiMHZ6TP9105a2lBJe/hPxDZYnvmD/vTsGw8N7pv26BDDbYSJA/
z3dI6qtKgb9OCtIQfneFP+BkAvNXC/E/wooRkbMTcj8GkudGJp/HP6ZviKcN
PaA/WFdDVEftxD8/kLxzKEOVP/ao4Frv4vK/aH7S3Ex9kz/u5i2OdYGQP99l
K9Q/LXs/9D+M6zbl179Yc19SpfuDPwf884dAtPa/8JIPrHDspT+Ah+sjPkr0
v+IY0Y/pfZE/MdSbD5vu8b8NZvrCt/KWP/+UoOaAUPA/CAmLaSq0gT/yUwoo

          "]]}, {}}, {}, {}, {}, {}},
      AspectRatio->NCache[GoldenRatio^(-1), 0.6180339887498948],
      Axes->{True, True},
      AxesLabel->{
        FormBox["\"size (mm)\"", TraditionalForm], 
        FormBox["\"\[Pi]\"", TraditionalForm]},
      AxesOrigin->{0, 0},
      AxesStyle->{{
         Thickness[Large], 
         GrayLevel[0]}, {
         Thickness[Large], 
         GrayLevel[0]}},
      DisplayFunction->Identity,
      Frame->{{False, False}, {False, False}},
      FrameLabel->{{None, None}, {None, None}},
      FrameTicks->{{Automatic, Automatic}, {Automatic, Automatic}},
      GridLines->{None, None},
      GridLinesStyle->Directive[
        GrayLevel[0.5, 0.4]],
      ImagePadding->All,
      Method->{"CoordinatesToolOptions" -> {"DisplayFunction" -> ({
            (Identity[#]& )[
             Part[#, 1]], 
            (Identity[#]& )[
             Part[#, 2]]}& ), "CopiedValueFunction" -> ({
            (Identity[#]& )[
             Part[#, 1]], 
            (Identity[#]& )[
             Part[#, 2]]}& )}},
      PlotRange->{{-1.4190068541208818`, 2.556536960345287}, {0, 0.04281952}},
      
      PlotRangeClipping->True,
      PlotRangePadding->{{
         Scaled[0.02], 
         Scaled[0.02]}, {
         Scaled[0.02], 
         Scaled[0.05]}},
      Ticks->{Automatic, Automatic}], {967.5, -116.80842387373012}, 
     ImageScaled[{0.5, 0.5}], {360., 222.49223594996212}]}, {}},
  ContentSelectable->True,
  ImageSize->900,
  PlotRangePadding->{6, 5}]], "Output",
 CellChangeTimes->{{3.750935725079891*^9, 3.750935752751145*^9}, 
   3.750935929552792*^9, 3.75093932762318*^9, {3.750939374216591*^9, 
   3.750939380760408*^9}, 3.750939417731484*^9, 3.750939474389224*^9, {
   3.750939506275334*^9, 3.750939523541606*^9}, 3.751012324389326*^9, 
   3.751088761939625*^9, 3.751088806375708*^9, 3.751134198643252*^9, 
   3.751135523109481*^9, 3.7511357328892107`*^9, 3.751136101410522*^9, 
   3.751285035217866*^9, 3.752231468715411*^9, {3.7522325224113197`*^9, 
   3.752232535391922*^9}, {3.758948792921009*^9, 3.758948798549983*^9}, 
   3.759000581398405*^9, 3.759001739218122*^9, 3.759473063474547*^9, {
   3.759478434889811*^9, 3.759478448077766*^9}, 3.75947865411152*^9, 
   3.7594969465432673`*^9, 3.759825711842733*^9, 3.759825769030057*^9, 
   3.7651713728166027`*^9, 3.765178544441514*^9},
 CellLabel->"Out[74]=",ExpressionUUID->"c1e660d2-e80d-4bd6-994f-ef8c44c8b290"]
}, Open  ]],

Cell[BoxData[
 RowBox[{
  RowBox[{"\[Pi]mcmcglmm", "=", 
   RowBox[{
    RowBox[{
     RowBox[{"#", "\[LeftDoubleBracket]", 
      RowBox[{"-", "1"}], "\[RightDoubleBracket]"}], "&"}], "/@", 
    "butterdatfltrd"}]}], ";", 
  RowBox[{"\[Pi]real", "=", 
   RowBox[{
    RowBox[{
     RowBox[{"#", "\[LeftDoubleBracket]", 
      RowBox[{"-", "2"}], "\[RightDoubleBracket]"}], "&"}], "/@", 
    "butterdatfltrd"}]}], ";"}]], "Input",
 CellChangeTimes->{{3.75113581563734*^9, 3.751135826651752*^9}, 
   3.7511358780703707`*^9, 3.751136144174021*^9, 3.751877268047933*^9},
 CellLabel->"In[75]:=",ExpressionUUID->"67604a77-4acf-49b1-b46e-f23365c3e94a"]
}, Open  ]],

Cell[CellGroupData[{

Cell["\<\
Checking the fit of a linear relationship between \[Pi] and bodysize\
\>", "Subsubsection",
 CellChangeTimes->{{3.751285445503523*^9, 3.751285486253332*^9}, {
  3.751285525926759*^9, 3.751285549237557*^9}, {3.759478041687203*^9, 
  3.7594780834556303`*^9}},ExpressionUUID->"71f68611-acc4-48ea-a7f7-\
7767fe951514"],

Cell[TextData[{
 "Assuming that ",
 Cell[BoxData[
  FormBox[
   SubscriptBox["N", "e"], TraditionalForm]],ExpressionUUID->
  "537b77f2-7aad-4aba-937a-5b5098f85f4a"],
 " is a linear function of body size, the background ",
 Cell[BoxData[
  FormBox[
   RowBox[{
    RowBox[{
     SubscriptBox["N", "e"], "(", 
     RowBox[{"across", " ", "species"}], ")"}], " ", "is", " "}], 
   TraditionalForm]],ExpressionUUID->"eb827043-8fcc-49e5-9dde-d2ffba6d87a8"],
 "1.6 million (assuming the mutation rate by Keightley et al.  (2015)."
}], "Text",
 CellChangeTimes->{{3.751285555171873*^9, 3.751285614445372*^9}, {
  3.7518769334841337`*^9, 3.7518769418362103`*^9}, {3.751876998772493*^9, 
  3.7518770589973307`*^9}, {3.764910086262204*^9, 3.764910086701642*^9}, {
  3.764910134205976*^9, 3.764910171749831*^9}, {3.764939917002709*^9, 
  3.764939929171015*^9}},ExpressionUUID->"9e335e97-64c3-422b-8fa4-\
a6a9db38c599"],

Cell[BoxData[
 RowBox[{
  RowBox[{
   RowBox[{"\[Pi]lin", "[", 
    RowBox[{"{", 
     RowBox[{"nsize_", ",", "n_"}], "}"}], "]"}], ":=", 
   RowBox[{"4", 
    RowBox[{"(", 
     RowBox[{"Ne", "+", 
      RowBox[{"nsize", 
       RowBox[{"(", " ", 
        RowBox[{"\[Beta]", " ", "Ne"}], ")"}]}]}], ")"}], " ", "\[Mu]"}]}], 
  ";"}]], "Input",
 CellChangeTimes->{{3.751285096109375*^9, 3.751285140293521*^9}, 
   3.7512855996554403`*^9, {3.759000669537117*^9, 3.759000684846203*^9}},
 CellLabel->"In[76]:=",ExpressionUUID->"4fa4fc17-43f9-438e-99d3-ff66ba8913ec"],

Cell[CellGroupData[{

Cell[BoxData[
 RowBox[{"NeFittlin", "=", 
  RowBox[{"Minimize", "[", 
   RowBox[{
    RowBox[{"{", 
     RowBox[{
      RowBox[{
       RowBox[{"Total", "[", 
        SuperscriptBox[
         RowBox[{"(", 
          RowBox[{
           RowBox[{"(", 
            RowBox[{
             RowBox[{
              RowBox[{"\[Pi]lin", "[", "#", "]"}], "&"}], "/@", 
             "sizeAndChrom"}], ")"}], "-", "\[Pi]real"}], ")"}], "2"], "]"}], 
       "/.", 
       RowBox[{"\[Mu]", "\[Rule]", 
        RowBox[{"2.9", "*", 
         SuperscriptBox["10", 
          RowBox[{"-", "9"}]]}]}]}], ",", 
      RowBox[{"{", 
       RowBox[{"Ne", ">", "0"}], "}"}]}], "}"}], ",", 
    RowBox[{"{", 
     RowBox[{"Ne", ",", "\[Beta]"}], "}"}]}], "]"}]}]], "Input",
 CellChangeTimes->{{3.750937515384427*^9, 3.7509377699530277`*^9}, 
   3.750937838005368*^9, {3.7509396177674294`*^9, 3.750939619115014*^9}, {
   3.751015183362241*^9, 3.7510152528321047`*^9}, 3.7510244203368464`*^9, {
   3.7510248004231997`*^9, 3.7510248009990997`*^9}, {3.751026025410515*^9, 
   3.751026025624928*^9}, {3.751026300298822*^9, 3.751026300449121*^9}, {
   3.751189543060384*^9, 3.751189554862014*^9}, {3.751285173062543*^9, 
   3.751285175293254*^9}, {3.751285274910121*^9, 3.751285367621498*^9}, {
   3.751285404466721*^9, 3.751285408805779*^9}},
 CellLabel->"In[77]:=",ExpressionUUID->"a2d62cfd-b91a-4412-adee-81cf39826ef2"],

Cell[BoxData[
 RowBox[{"{", 
  RowBox[{"0.002777663908338956`", ",", 
   RowBox[{"{", 
    RowBox[{
     RowBox[{"Ne", "\[Rule]", "1.6105465786637932`*^6"}], ",", 
     RowBox[{"\[Beta]", "\[Rule]", 
      RowBox[{"-", "0.2255365895845568`"}]}]}], "}"}]}], "}"}]], "Output",
 CellChangeTimes->{
  3.751285368950596*^9, 3.7512854107494497`*^9, 3.7512856045098658`*^9, 
   3.75187721706642*^9, 3.7518772871669483`*^9, 3.7522314864378567`*^9, 
   3.752232539695035*^9, 3.758948824056044*^9, 3.759000775417952*^9, 
   3.759001747836226*^9, {3.759473263968514*^9, 3.759473268604155*^9}, {
   3.7594784352046537`*^9, 3.759478448316504*^9}, 3.759478658486392*^9, 
   3.7594969467659893`*^9, 3.759825723695827*^9, 3.759825776252534*^9, 
   3.7651713884769*^9, 3.7651785537493668`*^9},
 CellLabel->"Out[77]=",ExpressionUUID->"da34de6e-30f7-482a-96d0-385bf6158406"]
}, Open  ]],

Cell["\<\
The slope of -0.2 matches that found by MCMCglmm (as it should).\
\>", "Text",
 CellChangeTimes->{{3.751877062382288*^9, 3.751877102332138*^9}, {
  3.751877605700869*^9, 3.751877609516433*^9}, {3.75947802192675*^9, 
  3.759478027150968*^9}},ExpressionUUID->"4bfa0419-5795-4b6a-ab92-\
ef0d09ad1f5e"]
}, Open  ]],

Cell[CellGroupData[{

Cell[TextData[{
 "BGS only & a linear model for ",
 Cell[BoxData[
  FormBox[
   SubscriptBox["N", "0"], TraditionalForm]],ExpressionUUID->
  "1a2e5128-8f29-4ee4-a8dc-c7c7ff077d63"]
}], "Subsubsection",
 CellChangeTimes->{{3.751285445503523*^9, 3.751285486253332*^9}, {
  3.751285525926759*^9, 3.751285549237557*^9}, {3.751877389372252*^9, 
  3.751877391100111*^9}, {3.751877802671171*^9, 3.7518778179804983`*^9}, {
  3.7518801383425217`*^9, 3.751880147654047*^9}, {3.752317053501986*^9, 
  3.752317055254002*^9}, {3.752317947838827*^9, 
  3.7523179666382627`*^9}},ExpressionUUID->"c0ec4557-e5ab-4724-adc6-\
e18ad215330a"],

Cell[TextData[{
 "We are assuming that ",
 Cell[BoxData[
  FormBox[
   SubscriptBox["\[Pi]", "0"], TraditionalForm]],ExpressionUUID->
  "1b27cc01-68a6-4f06-8aed-ef9d668ed09f"],
 " is reduced by a factor ",
 Cell[BoxData[
  FormBox[
   RowBox[{"B", "=", 
    SuperscriptBox["e", 
     RowBox[{
      RowBox[{"-", " ", "4"}], 
      RowBox[{"U", "/", "n"}]}]]}], TraditionalForm]],ExpressionUUID->
  "257c8b8b-01e1-4f4c-8fe7-0eeb4ccbfa33"],
 " where n is the number of chromosomes, i.e. the map length:"
}], "Text",
 CellChangeTimes->{{3.751877961090228*^9, 3.751877984148821*^9}, {
  3.7518781087967663`*^9, 3.75187818588517*^9}, {3.75947428926663*^9, 
  3.759474310665601*^9}},ExpressionUUID->"b98a03aa-1575-4059-a934-\
bb17be725133"],

Cell[BoxData[
 RowBox[{
  RowBox[{
   RowBox[{"\[Pi]linB", "[", 
    RowBox[{"{", 
     RowBox[{"nsize_", ",", "n_"}], "}"}], "]"}], ":=", 
   RowBox[{"4", 
    RowBox[{"(", 
     RowBox[{"Ne", "+", 
      RowBox[{"nsize", 
       RowBox[{"(", " ", 
        RowBox[{"\[Beta]", " ", "Ne"}], ")"}]}]}], ")"}], " ", "\[Mu]", "*", 
    " ", 
    RowBox[{"Exp", "[", 
     RowBox[{"-", 
      RowBox[{"(", 
       RowBox[{
        RowBox[{"(", " ", 
         RowBox[{"4", "U"}], ")"}], "/", "n"}], ")"}]}], "]"}]}]}], 
  ";"}]], "Input",
 CellChangeTimes->{{3.7518776766953907`*^9, 3.7518776979570932`*^9}, {
  3.7518777940771523`*^9, 3.7518777981411457`*^9}, {3.759000689288995*^9, 
  3.7590007269889793`*^9}, {3.759473417148436*^9, 3.759473418786949*^9}},
 CellLabel->"In[78]:=",ExpressionUUID->"2948fce5-b815-4ddb-b71e-a3db0762068c"],

Cell["\<\
Including BGS  and assuming a maximum of U= 1 deleterious mutation per \
generation and genome only gives a slightly better fit. \
\>", "Text",
 CellChangeTimes->{{3.751878165241308*^9, 3.7518782505888453`*^9}, {
  3.751878550349248*^9, 3.751878566797099*^9}, {3.751880949151082*^9, 
  3.751880950174734*^9}, {3.752317128109993*^9, 3.752317282479788*^9}, {
  3.759473713349682*^9, 3.7594737622431707`*^9}, {3.759478101592031*^9, 
  3.759478115584361*^9}},ExpressionUUID->"93c4187a-9b21-4ee6-893a-\
47383b1794fe"],

Cell[CellGroupData[{

Cell[BoxData[
 RowBox[{"NeFittlinB", "=", 
  RowBox[{"Minimize", "[", 
   RowBox[{
    RowBox[{"{", 
     RowBox[{
      RowBox[{
       RowBox[{
        RowBox[{"Total", "[", 
         SuperscriptBox[
          RowBox[{"(", 
           RowBox[{
            RowBox[{"(", 
             RowBox[{
              RowBox[{
               RowBox[{"\[Pi]linB", "[", "#", "]"}], "&"}], "/@", 
              "sizeAndChrom"}], ")"}], "-", "\[Pi]real"}], ")"}], "2"], "]"}],
         "/.", 
        RowBox[{"\[Mu]", "\[Rule]", 
         RowBox[{"2.9", "*", 
          SuperscriptBox["10", 
           RowBox[{"-", "9"}]]}]}]}], "/.", 
       RowBox[{"U", "\[Rule]", "1"}]}], ",", 
      RowBox[{"{", 
       RowBox[{"Ne", ">", "0"}], "}"}]}], "}"}], ",", 
    RowBox[{"{", 
     RowBox[{"Ne", ",", "\[Beta]"}], "}"}]}], "]"}]}]], "Input",
 CellChangeTimes->{{3.750937515384427*^9, 3.7509377699530277`*^9}, 
   3.750937838005368*^9, {3.7509396177674294`*^9, 3.750939619115014*^9}, {
   3.751015183362241*^9, 3.7510152528321047`*^9}, 3.7510244203368464`*^9, {
   3.7510248004231997`*^9, 3.7510248009990997`*^9}, {3.751026025410515*^9, 
   3.751026025624928*^9}, {3.751026300298822*^9, 3.751026300449121*^9}, {
   3.751189543060384*^9, 3.751189554862014*^9}, {3.751285173062543*^9, 
   3.751285175293254*^9}, {3.751285274910121*^9, 3.751285367621498*^9}, {
   3.751285404466721*^9, 3.751285408805779*^9}, {3.751877828078206*^9, 
   3.751877860759459*^9}, {3.751878527183998*^9, 3.751878533837034*^9}},
 CellLabel->"In[79]:=",ExpressionUUID->"470dfa00-dc13-48d0-8b40-6122d5e47092"],

Cell[BoxData[
 RowBox[{"{", 
  RowBox[{"0.0026334819459569495`", ",", 
   RowBox[{"{", 
    RowBox[{
     RowBox[{"Ne", "\[Rule]", "1.8817698604677415`*^6"}], ",", 
     RowBox[{"\[Beta]", "\[Rule]", 
      RowBox[{"-", "0.22159499049555034`"}]}]}], "}"}]}], "}"}]], "Output",
 CellChangeTimes->{{3.751877849290045*^9, 3.751877861747061*^9}, {
   3.751878528601941*^9, 3.7518785345614223`*^9}, 3.752231542646844*^9, {
   3.759000732589724*^9, 3.759000744557416*^9}, 3.7594736952566957`*^9, {
   3.7594784353946657`*^9, 3.759478448565359*^9}, 3.7594786592571793`*^9, 
   3.759496946856262*^9, 3.759825735667399*^9, {3.759825852553129*^9, 
   3.7598258594026413`*^9}, 3.765171407788394*^9, 3.765178568154147*^9},
 CellLabel->"Out[79]=",ExpressionUUID->"20cb91a0-fff5-4127-a54f-534813d06226"]
}, Open  ]],

Cell[CellGroupData[{

Cell[BoxData[
 RowBox[{
  RowBox[{
  "NeFittlinB", "\[LeftDoubleBracket]", "1", "\[RightDoubleBracket]"}], "-", 
  RowBox[{
  "NeFittlin", "\[LeftDoubleBracket]", "1", 
   "\[RightDoubleBracket]"}]}]], "Input",
 CellChangeTimes->{{3.752317105758349*^9, 3.752317114185231*^9}},
 CellLabel->"In[80]:=",ExpressionUUID->"6533ecde-ec14-4f5b-9a55-de00401b63ca"],

Cell[BoxData[
 RowBox[{"-", "0.0001441819623820063`"}]], "Output",
 CellChangeTimes->{{3.752317107258752*^9, 3.7523171145196667`*^9}, 
   3.759000778468772*^9, 3.759473703688931*^9, {3.75947843549142*^9, 
   3.759478448623253*^9}, 3.759478659344782*^9, 3.759496946869733*^9, 
   3.759825747967964*^9, 3.759825859500937*^9, 3.765171413702876*^9, 
   3.765178568210084*^9},
 CellLabel->"Out[80]=",ExpressionUUID->"848cd680-b95e-49b1-b2cd-04b03f269b30"]
}, Open  ]],

Cell[TextData[{
 "U= 1 is a conservative  upper bound:  assuming  the Keightley et al. (2015) \
mutation rate for ",
 StyleBox["Heliconius",
  FontSlant->"Italic"],
 " and a 400 Mb genome there are only 1.16 new mutations in total :\n",
 StyleBox["Note",
  FontWeight->"Bold"],
 ": Trying to estimate U without an upper bound gives a nonsensical result!"
}], "Text",
 CellChangeTimes->{{3.752317284180233*^9, 3.75231732183815*^9}, {
  3.759000787077017*^9, 3.759000788333589*^9}, {3.7594737468921957`*^9, 
  3.7594738193631907`*^9}, {3.7594781231689034`*^9, 3.759478179657434*^9}, {
  3.75947848487584*^9, 3.7594784860755987`*^9}, {3.7649398981889772`*^9, 
  3.76493990889072*^9}, {3.7651714211053047`*^9, 
  3.765171422321076*^9}},ExpressionUUID->"f7b6def5-29ba-4aea-9841-\
1f9cb143dcce"],

Cell[CellGroupData[{

Cell[BoxData[
 RowBox[{"NeFittlinBest", "=", 
  RowBox[{"Minimize", "[", 
   RowBox[{
    RowBox[{"{", 
     RowBox[{
      RowBox[{
       RowBox[{"Total", "[", 
        SuperscriptBox[
         RowBox[{"(", 
          RowBox[{
           RowBox[{"(", 
            RowBox[{
             RowBox[{
              RowBox[{"\[Pi]linB", "[", "#", "]"}], "&"}], "/@", 
             "sizeAndChrom"}], ")"}], "-", "\[Pi]real"}], ")"}], "2"], "]"}], 
       "/.", 
       RowBox[{"\[Mu]", "\[Rule]", 
        RowBox[{"2.9", "*", 
         SuperscriptBox["10", 
          RowBox[{"-", "9"}]]}]}]}], ",", 
      RowBox[{"{", 
       RowBox[{
        RowBox[{"Ne", ">", "0"}], ",", 
        RowBox[{"U", ">", "0"}]}], "}"}]}], "}"}], ",", 
    RowBox[{"{", 
     RowBox[{"Ne", ",", "\[Beta]", ",", "U"}], "}"}]}], "]"}]}]], "Input",
 CellChangeTimes->{{3.750937515384427*^9, 3.7509377699530277`*^9}, 
   3.750937838005368*^9, {3.7509396177674294`*^9, 3.750939619115014*^9}, {
   3.751015183362241*^9, 3.7510152528321047`*^9}, 3.7510244203368464`*^9, {
   3.7510248004231997`*^9, 3.7510248009990997`*^9}, {3.751026025410515*^9, 
   3.751026025624928*^9}, {3.751026300298822*^9, 3.751026300449121*^9}, {
   3.751189543060384*^9, 3.751189554862014*^9}, {3.751285173062543*^9, 
   3.751285175293254*^9}, {3.751285274910121*^9, 3.751285367621498*^9}, {
   3.751285404466721*^9, 3.751285408805779*^9}, {3.751877828078206*^9, 
   3.751877860759459*^9}, {3.751878266902763*^9, 3.751878283645852*^9}, {
   3.752231557996088*^9, 3.752231558713282*^9}, {3.752317329153523*^9, 
   3.752317340222836*^9}},
 CellLabel->"In[81]:=",ExpressionUUID->"e847972a-3647-429c-9d81-4a2786895554"],

Cell[BoxData[
 RowBox[{"{", 
  RowBox[{"0.002098534698411109`", ",", 
   RowBox[{"{", 
    RowBox[{
     RowBox[{"Ne", "\[Rule]", "1.1535873730035417`*^7"}], ",", 
     RowBox[{"\[Beta]", "\[Rule]", 
      RowBox[{"-", "0.25947978043087233`"}]}], ",", 
     RowBox[{"U", "\[Rule]", "13.683513064734074`"}]}], "}"}]}], 
  "}"}]], "Output",
 CellChangeTimes->{{3.751877849290045*^9, 3.751877861747061*^9}, 
   3.75187828487315*^9, 3.752231559760614*^9, 3.752317331736714*^9, 
   3.759000819899194*^9, 3.759473826782011*^9, {3.759478435732376*^9, 
   3.7594784488362427`*^9}, 3.7594786595612373`*^9, 3.759496947073201*^9, 
   3.7598257600195427`*^9, 3.759825859713854*^9, 3.765171430555378*^9, 
   3.76517856847129*^9},
 CellLabel->"Out[81]=",ExpressionUUID->"7fa20c74-74f2-4c2f-8583-6fbee76a8f65"]
}, Open  ]],

Cell["\<\
Assuming U=1, BGS could reduce diversity by a factor of B=0.74 to 0.88:\
\>", "Text",
 CellChangeTimes->{{3.759478805606385*^9, 3.759478850628192*^9}, {
  3.759478902660275*^9, 3.759478903087059*^9}, {3.7649096783164787`*^9, 
  3.764909678556635*^9}},ExpressionUUID->"76ea1fa8-a255-45e8-9916-\
c12007caa818"],

Cell[CellGroupData[{

Cell[BoxData[
 RowBox[{
  RowBox[{
   RowBox[{"N", "[", 
    RowBox[{
     RowBox[{"Exp", "[", 
      RowBox[{"-", 
       RowBox[{"(", 
        RowBox[{
         RowBox[{"(", " ", 
          RowBox[{"4", "U"}], ")"}], "/", "n"}], ")"}]}], "]"}], "/.", 
     RowBox[{"{", 
      RowBox[{
       RowBox[{"U", "->", "1"}], ",", 
       RowBox[{"n", "\[Rule]", "#"}]}], "}"}]}], "]"}], "&"}], "/@", 
  RowBox[{"{", 
   RowBox[{
    RowBox[{"Min", "[", 
     RowBox[{
      RowBox[{
       RowBox[{"#", "\[LeftDoubleBracket]", "2", "\[RightDoubleBracket]"}], 
       "&"}], "/@", "sizeAndChrom"}], "]"}], ",", 
    RowBox[{"Mean", "[", 
     RowBox[{
      RowBox[{
       RowBox[{"#", "\[LeftDoubleBracket]", "2", "\[RightDoubleBracket]"}], 
       "&"}], "/@", "sizeAndChrom"}], "]"}], ",", 
    RowBox[{"Max", "[", 
     RowBox[{
      RowBox[{
       RowBox[{"#", "\[LeftDoubleBracket]", "2", "\[RightDoubleBracket]"}], 
       "&"}], "/@", "sizeAndChrom"}], "]"}]}], "}"}]}]], "Input",
 CellChangeTimes->{{3.759478690004177*^9, 3.759478727686591*^9}, {
  3.759478783791751*^9, 3.75947879521248*^9}},
 CellLabel->"In[82]:=",ExpressionUUID->"043093a6-1581-481e-8c0f-dd8350e704d5"],

Cell[BoxData[
 RowBox[{"{", 
  RowBox[{
  "0.7351414805916845`", ",", "0.8651275512363994`", ",", 
   "0.8824969025845955`"}], "}"}]], "Output",
 CellChangeTimes->{{3.759478784701886*^9, 3.759478796005946*^9}, 
   3.759496947165661*^9, 3.7598258597666273`*^9, {3.765171442859955*^9, 
   3.7651714501371727`*^9}, 3.765178568544083*^9},
 CellLabel->"Out[82]=",ExpressionUUID->"3a14c52f-2c2f-483c-9404-9f0c663a718c"]
}, Open  ]]
}, Open  ]],

Cell[CellGroupData[{

Cell[TextData[{
 "BGS and sweeps a linear model for ",
 Cell[BoxData[
  FormBox[
   SubscriptBox["N", "0"], TraditionalForm]],ExpressionUUID->
  "f557ee10-a188-40b5-828e-c65e20bf35c2"]
}], "Subsubsection",
 CellChangeTimes->{{3.751285445503523*^9, 3.751285486253332*^9}, {
   3.751285525926759*^9, 3.751285549237557*^9}, {3.751877389372252*^9, 
   3.751877391100111*^9}, {3.751877802671171*^9, 3.7518778179804983`*^9}, {
   3.7518801530169077`*^9, 3.751880161662046*^9}, 3.751880310686756*^9, 
   3.752317971396163*^9, {3.764909641252549*^9, 
   3.764909654068692*^9}},ExpressionUUID->"6d616f89-5bd6-4b25-9e44-\
3c1f97986916"],

Cell["\<\
Fitting a model of BGS (with an input of  U=1 deleterious mutations) and hard \
sweeps. The best fitting model assumes an unreasonably high rate of sweeps:  \
\[Nu]=0.134995 per generation.\
\>", "Text",
 CellChangeTimes->{{3.759473906390016*^9, 3.759473913836588*^9}, 
   3.75947395623258*^9, {3.7594739960949802`*^9, 3.759473998374237*^9}, {
   3.759474072519668*^9, 3.75947420529698*^9}, {3.764910089453743*^9, 
   3.764910089685547*^9}},ExpressionUUID->"c3445d36-2486-4b4c-92e5-\
8b63356aba8e"],

Cell[BoxData[
 RowBox[{
  RowBox[{
   RowBox[{"\[Pi]linBandSweeps", "[", 
    RowBox[{"{", 
     RowBox[{"nsize_", ",", "n_"}], "}"}], "]"}], ":=", 
   RowBox[{
    RowBox[{"(", 
     RowBox[{"4", 
      RowBox[{"(", 
       RowBox[{"Ne", "+", 
        RowBox[{"nsize", 
         RowBox[{"(", " ", 
          RowBox[{"\[Beta]", " ", "Ne"}], ")"}]}]}], ")"}], " ", "\[Mu]", 
      " "}], ")"}], "/", 
    RowBox[{"(", 
     RowBox[{
      RowBox[{"(", 
       RowBox[{"8", 
        RowBox[{"(", 
         RowBox[{"Ne", "+", 
          RowBox[{"nsize", 
           RowBox[{"(", " ", 
            RowBox[{"\[Beta]", " ", "Ne"}], ")"}]}]}], ")"}], "*", "J", "  ", 
        
        RowBox[{"(", 
         RowBox[{"\[Nu]", "/", "n"}], ")"}]}], ")"}], "+", 
      RowBox[{"1", "/", 
       RowBox[{"(", 
        RowBox[{"Exp", "[", 
         RowBox[{"-", 
          RowBox[{"(", 
           RowBox[{
            RowBox[{"(", 
             RowBox[{"4", " ", "U"}], ")"}], "/", "n"}], ")"}]}], "]"}], 
        ")"}]}]}], ")"}]}]}], ";"}]], "Input",
 CellChangeTimes->{{3.750928961744997*^9, 3.750928988196293*^9}, {
   3.750929035433114*^9, 3.7509290375923777`*^9}, {3.750929072425503*^9, 
   3.7509290944918013`*^9}, {3.750929305834064*^9, 3.750929315681308*^9}, {
   3.7509293600577517`*^9, 3.7509293786654663`*^9}, {3.750929465146768*^9, 
   3.750929470969904*^9}, {3.7509295826674747`*^9, 3.750929582761444*^9}, {
   3.750931199908807*^9, 3.750931200051588*^9}, {3.750931309380756*^9, 
   3.750931322396124*^9}, {3.750931392077519*^9, 3.750931402037171*^9}, {
   3.750931932293725*^9, 3.750931932379117*^9}, {3.750932120933906*^9, 
   3.750932130837871*^9}, {3.7509359784801702`*^9, 3.750936019303543*^9}, {
   3.750936054887702*^9, 3.7509362755840197`*^9}, {3.750936348785755*^9, 
   3.7509364035596952`*^9}, {3.750936630986001*^9, 3.750936638887608*^9}, {
   3.7509366723858643`*^9, 3.7509366776326017`*^9}, {3.7510145764803467`*^9, 
   3.7510146399862947`*^9}, 3.7510149771767273`*^9, {3.7510151397373753`*^9, 
   3.751015145111972*^9}, {3.75102473271728*^9, 3.7510247430996113`*^9}, {
   3.751088985806345*^9, 3.75108902934284*^9}, 3.7510940058755903`*^9, {
   3.751100036951331*^9, 3.751100056174589*^9}, {3.751140270530006*^9, 
   3.751140281325242*^9}, {3.751140312688196*^9, 3.751140359619729*^9}, {
   3.751186761593954*^9, 3.751186795835443*^9}, 3.7511873540497503`*^9, {
   3.751878663528454*^9, 3.751878674407895*^9}, {3.751878715215605*^9, 
   3.751878722677389*^9}, {3.759000919579389*^9, 3.75900093224702*^9}, {
   3.759001782463933*^9, 3.7590017843590717`*^9}, {3.7594738651654167`*^9, 
   3.759473867780349*^9}, {3.759825677941489*^9, 3.7598256898445053`*^9}},
 CellLabel->"In[97]:=",ExpressionUUID->"5fd88403-4c47-4e39-b34c-dba53b119dfc"],

Cell[CellGroupData[{

Cell[BoxData[
 RowBox[{"NeFittlinBandSweep", "=", 
  RowBox[{"Minimize", "[", 
   RowBox[{
    RowBox[{"{", 
     RowBox[{
      RowBox[{"Simplify", "[", 
       RowBox[{
        RowBox[{
         RowBox[{
          RowBox[{"Total", "[", 
           SuperscriptBox[
            RowBox[{"(", 
             RowBox[{
              RowBox[{"(", 
               RowBox[{
                RowBox[{
                 RowBox[{"\[Pi]linBandSweeps", "[", "#", "]"}], "&"}], "/@", 
                "sizeAndChrom"}], ")"}], "-", "\[Pi]real"}], ")"}], "2"], 
           "]"}], "/.", 
          RowBox[{"\[Mu]", "\[Rule]", 
           RowBox[{"2.9", "*", 
            SuperscriptBox["10", 
             RowBox[{"-", "9"}]]}]}]}], " ", "/.", 
         RowBox[{"U", "\[Rule]", "1"}]}], "/.", 
        RowBox[{"J", "\[Rule]", 
         SuperscriptBox["10", 
          RowBox[{"-", "5"}]]}]}], "]"}], ",", 
      RowBox[{"{", 
       RowBox[{
        RowBox[{"Ne", ">", 
         RowBox[{"NeFittlinB", "\[LeftDoubleBracket]", 
          RowBox[{"2", ",", "1", ",", "2"}], "\[RightDoubleBracket]"}]}], ",", 
        RowBox[{"0.3", ">", "\[Nu]", ">", "0"}]}], "}"}]}], "}"}], ",", 
    RowBox[{"{", 
     RowBox[{"Ne", ",", "\[Beta]", ",", "\[Nu]"}], "}"}]}], "]"}]}]], "Input",\

 CellChangeTimes->{{3.750937515384427*^9, 3.7509377699530277`*^9}, 
   3.750937838005368*^9, {3.7509396177674294`*^9, 3.750939619115014*^9}, {
   3.751015183362241*^9, 3.7510152528321047`*^9}, 3.7510244203368464`*^9, {
   3.7510248004231997`*^9, 3.7510248009990997`*^9}, {3.751026025410515*^9, 
   3.751026025624928*^9}, {3.751026300298822*^9, 3.751026300449121*^9}, {
   3.751189543060384*^9, 3.751189554862014*^9}, {3.751285173062543*^9, 
   3.751285175293254*^9}, {3.751285274910121*^9, 3.751285367621498*^9}, {
   3.751285404466721*^9, 3.751285408805779*^9}, {3.751877828078206*^9, 
   3.751877860759459*^9}, {3.751878266902763*^9, 3.751878283645852*^9}, {
   3.7518787606661663`*^9, 3.751878817630018*^9}, 3.751878961039855*^9, {
   3.751879009187462*^9, 3.751879040421818*^9}, 3.7518792055438538`*^9, 
   3.7518792529772387`*^9, {3.751879291174209*^9, 3.751879297598425*^9}, {
   3.751879368544499*^9, 3.7518794106938477`*^9}, {3.7518794474270477`*^9, 
   3.751879450699663*^9}, {3.7518799728071337`*^9, 3.751880060494698*^9}, 
   3.752231821495257*^9, {3.752308480823203*^9, 3.75230853885443*^9}, {
   3.752323840302195*^9, 3.752323881683929*^9}, 3.759000939031734*^9, 
   3.759001050510316*^9, {3.759001202246872*^9, 3.759001206885895*^9}, {
   3.759001812495637*^9, 3.7590018438219633`*^9}, {3.759001922799852*^9, 
   3.759001949600491*^9}, {3.7594740159650307`*^9, 3.759474023018972*^9}, 
   3.759474981888341*^9, {3.759475029551855*^9, 3.7594750394121*^9}},
 CellLabel->"In[98]:=",ExpressionUUID->"5c63ec21-7570-4123-8156-1bada01f4a09"],

Cell[BoxData[
 RowBox[{"{", 
  RowBox[{"0.00229423653736759`", ",", 
   RowBox[{"{", 
    RowBox[{
     RowBox[{"Ne", "\[Rule]", "5.899069228695656`*^6"}], ",", 
     RowBox[{"\[Beta]", "\[Rule]", 
      RowBox[{"-", "0.34837032789044203`"}]}], ",", 
     RowBox[{"\[Nu]", "\[Rule]", "0.13290992385674444`"}]}], "}"}]}], 
  "}"}]], "Output",
 CellChangeTimes->{
  3.751878962303793*^9, 3.7518790417082853`*^9, 3.7518792998984423`*^9, {
   3.7518793743216057`*^9, 3.751879413619465*^9}, 3.7518794528427258`*^9, {
   3.7518800119161453`*^9, 3.751880064746942*^9}, 3.752231570688258*^9, 
   3.7522318512989902`*^9, 3.752232800817067*^9, 3.752306476656946*^9, {
   3.7523084875686207`*^9, 3.75230854261062*^9}, 3.752323885883026*^9, 
   3.75894889222433*^9, 3.7590010449926662`*^9, 3.7590011977294083`*^9, {
   3.75900182306602*^9, 3.759001848091434*^9}, {3.759001927652192*^9, 
   3.759001953390439*^9}, 3.759473877949389*^9, 3.7594740267938833`*^9, 
   3.7594742505765944`*^9, 3.759474987979416*^9, {3.7594750334924192`*^9, 
   3.759475042826972*^9}, {3.75947843891546*^9, 3.759478451999744*^9}, 
   3.759496950366168*^9, 3.7598256957547483`*^9, 3.759825934564485*^9, 
   3.7651714643437862`*^9, 3.765178591502249*^9, 3.765178627404958*^9},
 CellLabel->"Out[98]=",ExpressionUUID->"90596387-1515-4423-a572-a5c8e86fb2cc"]
}, Open  ]],

Cell["\<\
Ignoring BGS, so assuming hard sweeps only gives a slightly worse fit.\
\>", "Text",
 CellChangeTimes->{{3.7522318640416517`*^9, 3.7522318826967773`*^9}, {
  3.752232808424646*^9, 3.7522328248243837`*^9}, {3.759002159102434*^9, 
  3.759002160238694*^9}, {3.765171484680892*^9, 3.765171486024664*^9}, {
  3.765172081481724*^9, 
  3.7651720817535353`*^9}},ExpressionUUID->"a0535907-cd82-48ec-9165-\
124d7957fb5e"],

Cell[CellGroupData[{

Cell[BoxData[
 RowBox[{"NeFittlinSweep", "=", 
  RowBox[{"Minimize", "[", 
   RowBox[{
    RowBox[{"{", 
     RowBox[{
      RowBox[{"Simplify", "[", 
       RowBox[{
        RowBox[{
         RowBox[{
          RowBox[{"Total", "[", 
           SuperscriptBox[
            RowBox[{"(", 
             RowBox[{
              RowBox[{"(", 
               RowBox[{
                RowBox[{
                 RowBox[{"\[Pi]linBandSweeps", "[", "#", "]"}], "&"}], "/@", 
                "sizeAndChrom"}], ")"}], "-", "\[Pi]real"}], ")"}], "2"], 
           "]"}], "/.", 
          RowBox[{"\[Mu]", "\[Rule]", 
           RowBox[{"2.9", "*", 
            SuperscriptBox["10", 
             RowBox[{"-", "9"}]]}]}]}], " ", "/.", 
         RowBox[{"U", "\[Rule]", "0.0"}]}], "/.", 
        RowBox[{"J", "\[Rule]", 
         SuperscriptBox["10", 
          RowBox[{"-", "5"}]]}]}], "]"}], ",", 
      RowBox[{"{", 
       RowBox[{
        RowBox[{"Ne", ">", 
         RowBox[{"3", "*", 
          RowBox[{"NeFittlinB", "\[LeftDoubleBracket]", 
           RowBox[{"2", ",", "1", ",", "2"}], "\[RightDoubleBracket]"}]}]}], 
        ",", 
        RowBox[{"0.3", ">", "\[Nu]", ">", "0"}]}], "}"}]}], "}"}], ",", 
    RowBox[{"{", 
     RowBox[{"Ne", ",", "\[Beta]", ",", "\[Nu]"}], "}"}]}], "]"}]}]], "Input",\

 CellChangeTimes->{{3.752231613881741*^9, 3.752231613992972*^9}, {
   3.752231653777697*^9, 3.752231654193448*^9}, {3.752231686787871*^9, 
   3.75223169358585*^9}, {3.752231800764536*^9, 3.7522318264599743`*^9}, {
   3.75223185763588*^9, 3.752231857873352*^9}, 3.759001065078684*^9, 
   3.759001889670973*^9, {3.759001935824189*^9, 3.759001957856831*^9}, 
   3.759474053943757*^9, {3.75947500511124*^9, 3.759475005220648*^9}, 
   3.759475064816001*^9, 3.76517156918895*^9, {3.765171609443717*^9, 
   3.76517163851682*^9}, {3.765171672571739*^9, 3.7651716853797207`*^9}, {
   3.7651717162521343`*^9, 3.7651717319458027`*^9}},
 CellLabel->"In[99]:=",ExpressionUUID->"b3d8445e-f3d8-4a9f-8c91-28d0db22493f"],

Cell[BoxData[
 RowBox[{"{", 
  RowBox[{"0.0023103373359476052`", ",", 
   RowBox[{"{", 
    RowBox[{
     RowBox[{"Ne", "\[Rule]", "5.645310937124271`*^6"}], ",", 
     RowBox[{"\[Beta]", "\[Rule]", 
      RowBox[{"-", "0.3510228105667927`"}]}], ",", 
     RowBox[{"\[Nu]", "\[Rule]", "0.13912571575357208`"}]}], "}"}]}], 
  "}"}]], "Output",
 CellChangeTimes->{
  3.752231663805592*^9, 3.752231700967792*^9, 3.7522318349550753`*^9, 
   3.75223186520499*^9, 3.758948921128192*^9, 3.75900189789609*^9, {
   3.7590019436869583`*^9, 3.759001964825775*^9}, 3.759474069291121*^9, 
   3.7594742512058563`*^9, 3.759475012198077*^9, 3.7594750718777246`*^9, {
   3.759478445785943*^9, 3.759478458519115*^9}, 3.759496957084515*^9, 
   3.759825941103051*^9, 3.765171471081347*^9, 3.7651715763253593`*^9, {
   3.7651716167385483`*^9, 3.7651716462869062`*^9}, {3.765171680884419*^9, 
   3.765171693017539*^9}, {3.765171724035583*^9, 3.765171738620913*^9}, 
   3.765178598255804*^9, 3.765178634111845*^9},
 CellLabel->"Out[99]=",ExpressionUUID->"205495ba-57f6-4486-9c6c-f53647803c07"]
}, Open  ]],

Cell[TextData[{
 "If we measure model fit by the sum of least squares,  the model of the \
effect of selection on linked neutral sites fits (very slightly better) \
better than the linear model fitted by MCMCglmm and estimates a much higher \
background ",
 Cell[BoxData[
  FormBox[
   SubscriptBox["N", "e"], TraditionalForm]],ExpressionUUID->
  "929af2f4-27dc-423c-929a-2b854881a88e"],
 "."
}], "Text",
 CellChangeTimes->{{3.751089084383346*^9, 3.751089089711309*^9}, {
  3.751089180741482*^9, 3.751089195190241*^9}, {3.751089315141445*^9, 
  3.7510893575578938`*^9}, {3.751878257077153*^9, 3.751878257709009*^9}, {
  3.751878479741418*^9, 3.75187851152505*^9}, {3.75231735800664*^9, 
  3.752317427086319*^9}, {3.7523175223111343`*^9, 3.752317522774802*^9}, {
  3.764909733765007*^9, 3.7649097735654173`*^9}, {3.7651720756936197`*^9, 
  3.765172076001705*^9}},ExpressionUUID->"81708e06-e782-4459-80e0-\
78fcc4dcd9a3"],

Cell[CellGroupData[{

Cell[BoxData[
 RowBox[{"{", 
  RowBox[{
   RowBox[{"Total", "[", 
    SuperscriptBox[
     RowBox[{"(", 
      RowBox[{"\[Pi]real", "-", "\[Pi]mcmcglmm"}], ")"}], "2"], "]"}], ",", 
   RowBox[{
   "NeFittlinBandSweep", "\[LeftDoubleBracket]", "1", 
    "\[RightDoubleBracket]"}]}], "}"}]], "Input",
 CellChangeTimes->{{3.7594751938260393`*^9, 3.759475234988159*^9}},
 CellLabel->
  "In[100]:=",ExpressionUUID->"38c1c4ba-a43a-4af2-8d69-b0564feaadc3"],

Cell[BoxData[
 RowBox[{"{", 
  RowBox[{"0.0023469029650921083`", ",", "0.00229423653736759`"}], 
  "}"}]], "Output",
 CellChangeTimes->{{3.7594752049424677`*^9, 3.7594752354250107`*^9}, {
   3.759478446053589*^9, 3.759478458605095*^9}, 3.7594969571977367`*^9, 
   3.759825941223693*^9, 3.7651715051179123`*^9, {3.765178598368392*^9, 
   3.7651786341480637`*^9}},
 CellLabel->
  "Out[100]=",ExpressionUUID->"e3c91fc0-a814-4386-afe8-9d24fb1cf833"]
}, Open  ]],

Cell["\<\
However, the plot of the predicted vs observed \[Pi]  reveals that the model \
of the effect of selection on linked neutral site predicts a much narrower \
range of genetic diversity than is seen in the data:\
\>", "Text",
 CellChangeTimes->{{3.752317536552973*^9, 3.75231762307053*^9}, {
   3.752317665486768*^9, 3.752317668310011*^9}, {3.764909801821144*^9, 
   3.764909816485198*^9}, 
   3.764939959429722*^9},ExpressionUUID->"d9ca4495-ca3a-4471-b16e-\
275d47835e09"],

Cell[BoxData[
 RowBox[{
  RowBox[{"datlinSel", "=", 
   RowBox[{
    RowBox[{"{", 
     RowBox[{"\[Pi]real", ",", 
      RowBox[{
       RowBox[{
        RowBox[{
         RowBox[{
          RowBox[{"(", 
           RowBox[{
            RowBox[{
             RowBox[{"\[Pi]linBandSweeps", "[", "#", "]"}], "&"}], "/@", 
            "sizeAndChrom"}], ")"}], "/.", 
          RowBox[{"\[Mu]", "\[Rule]", 
           RowBox[{"2.9", "*", 
            SuperscriptBox["10", 
             RowBox[{"-", "9"}]]}]}]}], " ", "/.", 
         RowBox[{"U", "\[Rule]", "1"}]}], "/.", 
        RowBox[{"J", "\[Rule]", 
         SuperscriptBox["10", 
          RowBox[{"-", "5"}]]}]}], "/.", 
       RowBox[{
       "NeFittlinBandSweep", "\[LeftDoubleBracket]", "2", 
        "\[RightDoubleBracket]"}]}], ",", "busize"}], "}"}], "//", 
    "Thread"}]}], ";", 
  RowBox[{"datmcmcglmm", "=", 
   RowBox[{
    RowBox[{"{", 
     RowBox[{"\[Pi]real", ",", "\[Pi]mcmcglmm", ",", "busize"}], "}"}], "//", 
    "Thread"}]}], ";"}]], "Input",
 CellChangeTimes->{{3.752311033068595*^9, 3.752311087815929*^9}, 
   3.752311167267028*^9, {3.752312442891548*^9, 3.7523124581857*^9}, 
   3.752312533408016*^9, {3.752313507725663*^9, 3.752313519802915*^9}, {
   3.752313714824707*^9, 3.7523137185068617`*^9}, 3.752317629681052*^9, {
   3.758949075021214*^9, 3.75894907586003*^9}, 3.759002016183467*^9},
 CellLabel->
  "In[101]:=",ExpressionUUID->"890d175e-de43-408d-8002-3d7dc2075687"],

Cell[BoxData[
 RowBox[{
  RowBox[{"chrombin", "=", 
   RowBox[{"{", 
    RowBox[{
    "4", ",", "4", ",", "2", ",", "4", ",", "2", ",", "4", ",", "4", ",", "4",
      ",", "4", ",", "4", ",", "4", ",", "3", ",", "3", ",", "3", ",", "2", 
     ",", "3", ",", "1", ",", "4", ",", "4", ",", "3", ",", "3", ",", "3", 
     ",", "1", ",", "2", ",", "2", ",", "2", ",", "3", ",", "3", ",", "4", 
     ",", "3", ",", "3", ",", "4"}], "}"}]}], ";"}]], "Input",
 CellChangeTimes->{{3.752318210206974*^9, 3.7523184142714*^9}, {
  3.7523192301781073`*^9, 3.752319234895546*^9}, {3.758949136214074*^9, 
  3.758949136523925*^9}},
 CellLabel->
  "In[102]:=",ExpressionUUID->"87d3dc9a-d247-4498-881c-bf4d36c53e83"],

Cell[BoxData[
 RowBox[{
  RowBox[{"datlinSelBinned", "=", 
   RowBox[{"Table", "[", 
    RowBox[{
     RowBox[{
      RowBox[{
       RowBox[{"Drop", "[", 
        RowBox[{"#", ",", 
         RowBox[{"-", "1"}]}], "]"}], "&"}], "/@", 
      RowBox[{
       RowBox[{"SplitBy", "[", 
        RowBox[{
         RowBox[{"SortBy", "[", 
          RowBox[{
           RowBox[{
            RowBox[{
             RowBox[{"Flatten", "[", "#", "]"}], "&"}], "/@", 
            RowBox[{"(", 
             RowBox[{
              RowBox[{"{", 
               RowBox[{"datlinSel", ",", "chrombin"}], "}"}], "//", 
              "Thread"}], ")"}]}], ",", 
           RowBox[{
            RowBox[{"#", "\[LeftDoubleBracket]", 
             RowBox[{"-", "1"}], "\[RightDoubleBracket]"}], "&"}]}], "]"}], 
         ",", 
         RowBox[{
          RowBox[{"#", "\[LeftDoubleBracket]", 
           RowBox[{"-", "1"}], "\[RightDoubleBracket]"}], "&"}]}], "]"}], 
       "\[LeftDoubleBracket]", "i", "\[RightDoubleBracket]"}]}], ",", 
     RowBox[{"{", 
      RowBox[{"i", ",", "1", ",", "4"}], "}"}]}], "]"}]}], ";"}]], "Input",
 CellChangeTimes->{{3.752318433050165*^9, 3.7523187497940483`*^9}, {
   3.7523199137220716`*^9, 3.752319932915497*^9}, 3.7589490906400223`*^9, 
   3.759474465483321*^9, 3.759474792033414*^9},
 CellLabel->
  "In[103]:=",ExpressionUUID->"71c73b05-aaca-4831-8a55-dd4bcdb82c68"],

Cell[BoxData[
 RowBox[{
  RowBox[{"datmcmcBinned", "=", 
   RowBox[{"Table", "[", 
    RowBox[{
     RowBox[{
      RowBox[{
       RowBox[{"Drop", "[", 
        RowBox[{"#", ",", 
         RowBox[{"-", "1"}]}], "]"}], "&"}], "/@", 
      RowBox[{
       RowBox[{"SplitBy", "[", 
        RowBox[{
         RowBox[{"SortBy", "[", 
          RowBox[{
           RowBox[{
            RowBox[{
             RowBox[{"Flatten", "[", "#", "]"}], "&"}], "/@", 
            RowBox[{"(", 
             RowBox[{
              RowBox[{"{", 
               RowBox[{"datmcmcglmm", ",", "chrombin"}], "}"}], "//", 
              "Thread"}], ")"}]}], ",", 
           RowBox[{
            RowBox[{"#", "\[LeftDoubleBracket]", 
             RowBox[{"-", "1"}], "\[RightDoubleBracket]"}], "&"}]}], "]"}], 
         ",", 
         RowBox[{
          RowBox[{"#", "\[LeftDoubleBracket]", 
           RowBox[{"-", "1"}], "\[RightDoubleBracket]"}], "&"}]}], "]"}], 
       "\[LeftDoubleBracket]", "i", "\[RightDoubleBracket]"}]}], ",", 
     RowBox[{"{", 
      RowBox[{"i", ",", "1", ",", "4"}], "}"}]}], "]"}]}], ";"}]], "Input",
 CellChangeTimes->{{3.752318433050165*^9, 3.7523187497940483`*^9}, {
   3.7523199137220716`*^9, 3.752319932915497*^9}, 3.7589490906400223`*^9, 
   3.759474468555429*^9, 3.759474792944209*^9},
 CellLabel->
  "In[104]:=",ExpressionUUID->"cca4369e-73bd-45aa-9413-07e97a9127e4"],

Cell[CellGroupData[{

Cell[BoxData[{
 RowBox[{"datlinSelPlot", "=", 
  RowBox[{"BubbleChart", "[", 
   RowBox[{"datlinSelBinned", ",", 
    RowBox[{"ChartBaseStyle", "\[Rule]", 
     RowBox[{"Opacity", "[", "0.7", "]"}]}], ",", 
    RowBox[{"Epilog", "\[Rule]", 
     RowBox[{"{", 
      RowBox[{"Inset", "[", 
       RowBox[{
        RowBox[{"Style", "[", 
         RowBox[{"\"\<Sweeps and BGS\>\"", ",", "24"}], "]"}], ",", 
        RowBox[{"{", 
         RowBox[{"0.02", ",", "0.04"}], "}"}]}], "]"}], "}"}]}], ",", " ", 
    RowBox[{"FrameStyle", "\[Rule]", 
     RowBox[{"{", 
      RowBox[{
       RowBox[{"{", 
        RowBox[{"Thick", ",", "White"}], "}"}], ",", 
       RowBox[{"{", 
        RowBox[{"Thick", ",", "White"}], "}"}]}], "}"}]}], ",", 
    RowBox[{"FrameTicks", "\[Rule]", 
     RowBox[{"{", 
      RowBox[{
       RowBox[{"{", 
        RowBox[{"Automatic", ",", "None"}], "}"}], ",", 
       RowBox[{"{", 
        RowBox[{"Automatic", ",", "None"}], "}"}]}], "}"}]}], ",", 
    RowBox[{"FrameTicksStyle", "\[Rule]", 
     RowBox[{"Directive", "[", "Black", "]"}]}], ",", 
    RowBox[{"PlotRange", "\[Rule]", 
     RowBox[{"{", 
      RowBox[{
       RowBox[{"{", 
        RowBox[{"0", ",", "0.043"}], "}"}], ",", 
       RowBox[{"{", 
        RowBox[{"0", ",", "0.043"}], "}"}]}], "}"}]}], ",", " ", 
    RowBox[{"FrameLabel", "\[Rule]", 
     RowBox[{"{", 
      RowBox[{
      "\"\<\!\(\*OverscriptBox[\(\[Pi]\), \(^\)]\)\>\"", ",", 
       "\"\<E[\[Pi]]\>\""}], "}"}]}], ",", 
    RowBox[{"LabelStyle", "\[Rule]", 
     RowBox[{"Directive", "[", 
      RowBox[{"Black", ",", "Large"}], "]"}]}], ",", 
    RowBox[{"BubbleSizes", "\[Rule]", 
     RowBox[{"{", 
      RowBox[{"0.1", ",", " ", "0.35"}], "}"}]}], ",", 
    RowBox[{"Prolog", "\[Rule]", 
     RowBox[{"{", 
      RowBox[{"Thick", ",", "Dashed", ",", "Gray", ",", 
       RowBox[{"Line", "[", 
        RowBox[{"{", 
         RowBox[{
          RowBox[{"{", 
           RowBox[{"0", ",", "0"}], "}"}], ",", 
          RowBox[{"{", 
           RowBox[{"1", ",", "1"}], "}"}]}], "}"}], "]"}]}], "}"}]}], ",", 
    RowBox[{"ImageSize", "\[Rule]", "600"}], ",", 
    RowBox[{"ChartStyle", "\[Rule]", "\"\<SolarColors\>\""}], ",", 
    RowBox[{"ChartLegends", "\[Rule]", 
     RowBox[{"Placed", "[", 
      RowBox[{
       RowBox[{"{", 
        RowBox[{
        "\"\<<20\>\"", ",", "\"\<20-25\>\"", ",", "\"\<25-30\>\"", ",", 
         "\"\<>30\>\""}], "}"}], ",", "Top"}], "]"}]}]}], "]"}]}], "\n", 
 RowBox[{"datmcmcglmmPlot", "=", 
  RowBox[{"BubbleChart", "[", 
   RowBox[{"datmcmcBinned", ",", 
    RowBox[{"ChartBaseStyle", "\[Rule]", 
     RowBox[{"Opacity", "[", "0.7", "]"}]}], ",", 
    RowBox[{"Epilog", "\[Rule]", 
     RowBox[{"{", 
      RowBox[{"Inset", "[", 
       RowBox[{
        RowBox[{"Style", "[", 
         RowBox[{"\"\<GLMM: body size and karyotype\>\"", ",", "24"}], "]"}], 
        ",", 
        RowBox[{"{", 
         RowBox[{"0.02", ",", "0.04"}], "}"}]}], "]"}], "}"}]}], ",", " ", 
    RowBox[{"FrameStyle", "\[Rule]", 
     RowBox[{"{", 
      RowBox[{
       RowBox[{"{", 
        RowBox[{"Thick", ",", "White"}], "}"}], ",", 
       RowBox[{"{", 
        RowBox[{"Thick", ",", "White"}], "}"}]}], "}"}]}], ",", 
    RowBox[{"FrameTicks", "\[Rule]", 
     RowBox[{"{", 
      RowBox[{
       RowBox[{"{", 
        RowBox[{"Automatic", ",", "None"}], "}"}], ",", 
       RowBox[{"{", 
        RowBox[{"Automatic", ",", "None"}], "}"}]}], "}"}]}], ",", 
    RowBox[{"FrameTicksStyle", "\[Rule]", 
     RowBox[{"Directive", "[", "Black", "]"}]}], ",", 
    RowBox[{"PlotRange", "\[Rule]", 
     RowBox[{"{", 
      RowBox[{
       RowBox[{"{", 
        RowBox[{"0", ",", "0.043"}], "}"}], ",", 
       RowBox[{"{", 
        RowBox[{"0", ",", "0.043"}], "}"}]}], "}"}]}], ",", " ", 
    RowBox[{"FrameLabel", "\[Rule]", 
     RowBox[{"{", 
      RowBox[{
      "\"\<\!\(\*OverscriptBox[\(\[Pi]\), \(^\)]\)\>\"", ",", 
       "\"\<E[\[Pi]]\>\""}], "}"}]}], ",", 
    RowBox[{"LabelStyle", "\[Rule]", 
     RowBox[{"Directive", "[", 
      RowBox[{"Black", ",", "Large"}], "]"}]}], ",", 
    RowBox[{"BubbleSizes", "\[Rule]", 
     RowBox[{"{", 
      RowBox[{"0.1", ",", " ", "0.25"}], "}"}]}], ",", 
    RowBox[{"Prolog", "\[Rule]", 
     RowBox[{"{", 
      RowBox[{"Thick", ",", "Dashed", ",", "Gray", ",", 
       RowBox[{"Line", "[", 
        RowBox[{"{", 
         RowBox[{
          RowBox[{"{", 
           RowBox[{"0", ",", "0"}], "}"}], ",", 
          RowBox[{"{", 
           RowBox[{"1", ",", "1"}], "}"}]}], "}"}], "]"}]}], "}"}]}], ",", 
    RowBox[{"ImageSize", "\[Rule]", "600"}], ",", 
    RowBox[{"ChartStyle", "\[Rule]", "\"\<SolarColors\>\""}], ",", 
    RowBox[{"ChartLegends", "\[Rule]", 
     RowBox[{"Placed", "[", 
      RowBox[{
       RowBox[{"{", 
        RowBox[{
        "\"\<<20\>\"", ",", "\"\<20-25\>\"", ",", "\"\<25-30\>\"", ",", 
         "\"\<>30\>\""}], "}"}], ",", "Top"}], "]"}]}]}], "]"}]}]}], "Input",
 CellChangeTimes->{{3.75231066717704*^9, 3.752310691279705*^9}, 
   3.752310832405005*^9, {3.752310978530216*^9, 3.7523110033600407`*^9}, {
   3.752311068310443*^9, 3.752311139288237*^9}, {3.752311174018837*^9, 
   3.752311201628598*^9}, {3.7523113123469667`*^9, 3.752311321025132*^9}, {
   3.752311379315637*^9, 3.752311440513227*^9}, {3.752311590875107*^9, 
   3.7523116169053707`*^9}, {3.752311652305686*^9, 3.752311665337529*^9}, {
   3.752311719215057*^9, 3.752311755465725*^9}, {3.7523118174468822`*^9, 
   3.752311826082176*^9}, {3.752311890993712*^9, 3.752311904510062*^9}, {
   3.752311959332129*^9, 3.752312048241984*^9}, {3.752312089402866*^9, 
   3.752312304930735*^9}, {3.752312343968678*^9, 3.752312351945183*^9}, {
   3.752312471900647*^9, 3.752312476347322*^9}, {3.7523125503809443`*^9, 
   3.752312550747179*^9}, {3.752312877717988*^9, 3.752312878178059*^9}, {
   3.752313050091165*^9, 3.752313060315164*^9}, {3.752313247098797*^9, 
   3.752313252212483*^9}, {3.752313309071866*^9, 3.752313317076192*^9}, {
   3.7523135225117292`*^9, 3.7523135491635647`*^9}, {3.7523136354955463`*^9, 
   3.7523136359642277`*^9}, {3.7523137728018827`*^9, 3.752313774276767*^9}, {
   3.7523138382698812`*^9, 3.7523138801887503`*^9}, {3.7523139453529787`*^9, 
   3.752313956429244*^9}, {3.752314034501479*^9, 3.752314078485614*^9}, {
   3.75231415365709*^9, 3.752314160853614*^9}, {3.7523142289040737`*^9, 
   3.752314231811516*^9}, {3.75231429976766*^9, 3.752314307157463*^9}, {
   3.752315731261359*^9, 3.7523157936027946`*^9}, 3.752315944713867*^9, 
   3.752317638946162*^9, {3.752319881677606*^9, 3.752319899707162*^9}, {
   3.752319947730748*^9, 3.752319972002121*^9}, {3.752320191558092*^9, 
   3.752320195501092*^9}, {3.7594743725777187`*^9, 3.759474404369954*^9}, {
   3.759474608271627*^9, 3.75947462933375*^9}, {3.7594749149174843`*^9, 
   3.75947491535417*^9}, {3.76490983761838*^9, 3.764909886367619*^9}, {
   3.764909965407777*^9, 3.764910009563491*^9}, {3.7651718179125557`*^9, 
   3.7651719846129*^9}},
 CellLabel->
  "In[105]:=",ExpressionUUID->"6fa6a257-997f-4914-b262-1e4460bf98d4"],

Cell[BoxData[
 TemplateBox[{GraphicsBox[{{
      Directive[
       EdgeForm[
        Directive[
         GrayLevel[0], 
         Opacity[0.3]]], 
       RGBColor[0.982864, 0.7431472, 0.3262672], 
       Opacity[0.7]], {{
        Directive[
         RGBColor[1., 0.820127, 0.126955]], 
        Directive[
         EdgeForm[
          Directive[
           GrayLevel[0], 
           Opacity[0.3]]], 
         Opacity[0.7], 
         RGBColor[1., 0.820127, 0.126955]], 
        TagBox[
         TooltipBox[
          TagBox[
           DynamicBox[{
             FEPrivate`If[
              CurrentValue["MouseOver"], 
              EdgeForm[{
                GrayLevel[0.5], 
                AbsoluteThickness[1.5], 
                Opacity[0.66]}], {}, {}], 
             TagBox[
              DynamicBox[
               Typeset`ToBoxes[{
                 
                 Disk[{0.008036229999999998, 0.005458017377866601}, {
                  0.0033451719015489476`, 0.0033451719015489484`}], 
                 If[
                  CurrentValue["MouseOver"], 
                  Quiet[
                   OptionValue[
                   System`BarFunctionDump`mouseover, {
                    "Highlight" -> "Post", "Post" -> {
                    Thickness[0.004977130778064774], 
                    
                    Circle[{0.008036229999999998, 0.005458017377866601}, {
                    0.0036964149512115872`, 0.003696414951211588}]}}, 
                    "Post"]], {}]}, StandardForm, Graphics]], 
              Annotation[#, {{{0.004691058098451051, 0.011381401901548946`}, {
                0.0021128454763176523`, 0.00880318927941555}}, {0.00803623, 
                0.005458017377866601, 39.75}, {}}, "BubbleChartBubble"]& ]}], 
           StatusArea[#, 39.75]& , TagBoxNote -> "39.75"], 
          StyleBox["39.75`", {
            Directive[
             GrayLevel[0], Large]}, StripOnInput -> False]], Annotation[#, 
          Style[39.75, {
            Directive[
             GrayLevel[0], Large]}], "Tooltip"]& ]}, {
        Directive[
         RGBColor[
         0.9899876666666667, 0.5566463333333334, 0.06420996666666667]], 
        Directive[
         EdgeForm[
          Directive[
           GrayLevel[0], 
           Opacity[0.3]]], 
         Opacity[0.7], 
         RGBColor[
         0.9899876666666667, 0.5566463333333334, 0.06420996666666667]], 
        TagBox[
         TooltipBox[
          TagBox[
           DynamicBox[{
             FEPrivate`If[
              CurrentValue["MouseOver"], 
              EdgeForm[{
                GrayLevel[0.5], 
                AbsoluteThickness[1.5], 
                Opacity[0.66]}], {}, {}], 
             TagBox[
              DynamicBox[
               Typeset`ToBoxes[{
                 
                 Disk[{0.0056633099999999995`, 0.005458017377866601}, {
                  0.0033451719015489476`, 0.0033451719015489484`}], 
                 If[
                  CurrentValue["MouseOver"], 
                  Quiet[
                   OptionValue[
                   System`BarFunctionDump`mouseover, {
                    "Highlight" -> "Post", "Post" -> {
                    Thickness[0.004977130778064774], 
                    
                    Circle[{0.0056633099999999995`, 0.005458017377866601}, {
                    0.0036964149512115872`, 0.003696414951211588}]}}, 
                    "Post"]], {}]}, StandardForm, Graphics]], 
              Annotation[#, {{{0.0023181380984510515`, 
                0.009008481901548947}, {0.0021128454763176523`, 
                0.00880318927941555}}, {0.00566331, 0.005458017377866601, 
                39.75}, {}}, "BubbleChartBubble"]& ]}], 
           StatusArea[#, 39.75]& , TagBoxNote -> "39.75"], 
          StyleBox["39.75`", {
            Directive[
             GrayLevel[0], Large]}, StripOnInput -> False]], Annotation[#, 
          Style[39.75, {
            Directive[
             GrayLevel[0], Large]}], "Tooltip"]& ]}, {
        Directive[
         RGBColor[0.468742, 0., 0.0158236]], 
        Directive[
         EdgeForm[
          Directive[
           GrayLevel[0], 
           Opacity[0.3]]], 
         Opacity[0.7], 
         RGBColor[0.468742, 0., 0.0158236]], 
        TagBox[
         TooltipBox[
          TagBox[
           DynamicBox[{
             FEPrivate`If[
              CurrentValue["MouseOver"], 
              EdgeForm[{
                GrayLevel[0.5], 
                AbsoluteThickness[1.5], 
                Opacity[0.66]}], {}, {}], 
             TagBox[
              DynamicBox[
               Typeset`ToBoxes[{
                 
                 Disk[{0.00441332, 0.010935351133895177`}, {
                  0.002603349314164943, 0.0026033493141649437`}], 
                 If[
                  CurrentValue["MouseOver"], 
                  Quiet[
                   OptionValue[
                   System`BarFunctionDump`mouseover, {
                    "Highlight" -> "Post", "Post" -> {
                    Thickness[0.004977130778064774], 
                    
                    Circle[{0.00441332, 0.010935351133895177`}, {
                    0.0029545923638275825`, 0.0029545923638275833`}]}}, 
                    "Post"]], {}]}, StandardForm, Graphics]], 
              Annotation[#, {{{0.0018099706858350573`, 
                0.007016669314164943}, {0.008332001819730234, 
                0.013538700448060121`}}, {0.00441332, 0.010935351133895179`, 
                29.125}, {}}, "BubbleChartBubble"]& ]}], 
           StatusArea[#, 29.125]& , TagBoxNote -> "29.125"], 
          StyleBox["29.125`", {
            Directive[
             GrayLevel[0], Large]}, StripOnInput -> False]], Annotation[#, 
          Style[29.125, {
            Directive[
             GrayLevel[0], Large]}], "Tooltip"]& ]}, {
        Directive[
         RGBColor[1., 0.820127, 0.126955]], 
        Directive[
         EdgeForm[
          Directive[
           GrayLevel[0], 
           Opacity[0.3]]], 
         Opacity[0.7], 
         RGBColor[1., 0.820127, 0.126955]], 
        TagBox[
         TooltipBox[
          TagBox[
           DynamicBox[{
             FEPrivate`If[
              CurrentValue["MouseOver"], 
              EdgeForm[{
                GrayLevel[0.5], 
                AbsoluteThickness[1.5], 
                Opacity[0.66]}], {}, {}], 
             TagBox[
              DynamicBox[
               Typeset`ToBoxes[{
                 
                 Disk[{0.0055191699999999995`, 0.017904256656437727`}, {
                  0.002597668749690022, 0.0025976687496900228`}], 
                 If[
                  CurrentValue["MouseOver"], 
                  Quiet[
                   OptionValue[
                   System`BarFunctionDump`mouseover, {
                    "Highlight" -> "Post", "Post" -> {
                    Thickness[0.004977130778064774], 
                    
                    Circle[{0.0055191699999999995`, 0.017904256656437727`}, {
                    0.0029489117993526616`, 0.0029489117993526624`}]}}, 
                    "Post"]], {}]}, StandardForm, Graphics]], 
              Annotation[#, {{{0.002921501250309977, 0.008116838749690021}, {
                0.015306587906747705`, 0.02050192540612775}}, {0.00551917, 
                0.017904256656437727`, 29.05}, {}}, "BubbleChartBubble"]& ]}],
            StatusArea[#, 29.05]& , TagBoxNote -> "29.05"], 
          StyleBox["29.05`", {
            Directive[
             GrayLevel[0], Large]}, StripOnInput -> False]], Annotation[#, 
          Style[29.05, {
            Directive[
             GrayLevel[0], Large]}], "Tooltip"]& ]}, {
        Directive[
         RGBColor[1., 0.820127, 0.126955]], 
        Directive[
         EdgeForm[
          Directive[
           GrayLevel[0], 
           Opacity[0.3]]], 
         Opacity[0.7], 
         RGBColor[1., 0.820127, 0.126955]], 
        TagBox[
         TooltipBox[
          TagBox[
           DynamicBox[{
             FEPrivate`If[
              CurrentValue["MouseOver"], 
              EdgeForm[{
                GrayLevel[0.5], 
                AbsoluteThickness[1.5], 
                Opacity[0.66]}], {}, {}], 
             TagBox[
              DynamicBox[
               Typeset`ToBoxes[{
                 
                 Disk[{0.00864442, 0.018065430494086446`}, {
                  0.0025786803800794175`, 0.002578680380079419}], 
                 If[
                  CurrentValue["MouseOver"], 
                  Quiet[
                   OptionValue[
                   System`BarFunctionDump`mouseover, {
                    "Highlight" -> "Post", "Post" -> {
                    Thickness[0.004977130778064774], 
                    
                    Circle[{0.00864442, 0.018065430494086446`}, {
                    0.002929923429742057, 0.002929923429742059}]}}, 
                    "Post"]], {}]}, StandardForm, Graphics]], 
              Annotation[#, {{{0.006065739619920582, 0.011223100380079417`}, {
                0.015486750114007027`, 0.020644110874165865`}}, {0.00864442, 
                0.018065430494086446`, 28.8}, {}}, "BubbleChartBubble"]& ]}], 
           StatusArea[#, 28.8]& , TagBoxNote -> "28.8"], 
          StyleBox["28.8`", {
            Directive[
             GrayLevel[0], Large]}, StripOnInput -> False]], Annotation[#, 
          Style[28.8, {
            Directive[
             GrayLevel[0], Large]}], "Tooltip"]& ]}, {
        Directive[
         RGBColor[1., 0.820127, 0.126955]], 
        Directive[
         EdgeForm[
          Directive[
           GrayLevel[0], 
           Opacity[0.3]]], 
         Opacity[0.7], 
         RGBColor[1., 0.820127, 0.126955]], 
        TagBox[
         TooltipBox[
          TagBox[
           DynamicBox[{
             FEPrivate`If[
              CurrentValue["MouseOver"], 
              EdgeForm[{
                GrayLevel[0.5], 
                AbsoluteThickness[1.5], 
                Opacity[0.66]}], {}, {}], 
             TagBox[
              DynamicBox[
               Typeset`ToBoxes[{
                 
                 Disk[{0.016106960000000003`, 0.018382169940824547`}, {
                  0.0025615202593277757`, 0.0025615202593277722`}], 
                 If[
                  CurrentValue["MouseOver"], 
                  Quiet[
                   OptionValue[
                   System`BarFunctionDump`mouseover, {
                    "Highlight" -> "Post", "Post" -> {
                    Thickness[0.004977130778064774], 
                    Circle[{0.016106960000000003`, 0.018382169940824547`}, {
                    0.0029127633089904154`, 0.002912763308990412}]}}, 
                    "Post"]], {}]}, StandardForm, Graphics]], 
              Annotation[#, {{{0.013545439740672228`, 0.01866848025932778}, {
                0.015820649681496775`, 0.02094369020015232}}, {0.01610696, 
                0.01838216994082455, 28.575}, {}}, "BubbleChartBubble"]& ]}], 
           StatusArea[#, 28.575]& , TagBoxNote -> "28.575"], 
          StyleBox["28.575`", {
            Directive[
             GrayLevel[0], Large]}, StripOnInput -> False]], Annotation[#, 
          Style[28.575, {
            Directive[
             GrayLevel[0], Large]}], "Tooltip"]& ]}, {
        Directive[
         RGBColor[0.468742, 0., 0.0158236]], 
        Directive[
         EdgeForm[
          Directive[
           GrayLevel[0], 
           Opacity[0.3]]], 
         Opacity[0.7], 
         RGBColor[0.468742, 0., 0.0158236]], 
        TagBox[
         TooltipBox[
          TagBox[
           DynamicBox[{
             FEPrivate`If[
              CurrentValue["MouseOver"], 
              EdgeForm[{
                GrayLevel[0.5], 
                AbsoluteThickness[1.5], 
                Opacity[0.66]}], {}, {}], 
             TagBox[
              DynamicBox[
               Typeset`ToBoxes[{
                 
                 Disk[{0.00622088, 0.010474360431071358`}, {
                  0.002335998342565801, 0.002335998342565801}], 
                 If[
                  CurrentValue["MouseOver"], 
                  Quiet[
                   OptionValue[
                   System`BarFunctionDump`mouseover, {
                    "Highlight" -> "Post", "Post" -> {
                    Thickness[0.004977130778064774], 
                    
                    Circle[{0.00622088, 0.010474360431071358`}, {
                    0.0026872413922284406`, 0.0026872413922284406`}]}}, 
                    "Post"]], {}]}, StandardForm, Graphics]], 
              Annotation[#, {{{0.0038848816574341984`, 0.0085568783425658}, {
                0.008138362088505557, 0.012810358773637159`}}, {0.00622088, 
                0.010474360431071358`, 25.7}, {}}, "BubbleChartBubble"]& ]}], 
           StatusArea[#, 25.7]& , TagBoxNote -> "25.7"], 
          StyleBox["25.7`", {
            Directive[
             GrayLevel[0], Large]}, StripOnInput -> False]], Annotation[#, 
          Style[25.7, {
            Directive[
             GrayLevel[0], Large]}], "Tooltip"]& ]}, {
        Directive[
         RGBColor[
         0.9899876666666667, 0.5566463333333334, 0.06420996666666667]], 
        Directive[
         EdgeForm[
          Directive[
           GrayLevel[0], 
           Opacity[0.3]]], 
         Opacity[0.7], 
         RGBColor[
         0.9899876666666667, 0.5566463333333334, 0.06420996666666667]], 
        TagBox[
         TooltipBox[
          TagBox[
           DynamicBox[{
             FEPrivate`If[
              CurrentValue["MouseOver"], 
              EdgeForm[{
                GrayLevel[0.5], 
                AbsoluteThickness[1.5], 
                Opacity[0.66]}], {}, {}], 
             TagBox[
              DynamicBox[
               Typeset`ToBoxes[{
                 
                 Disk[{0.015130549999999998`, 0.01867290214377306}, {
                  0.002313779780965088, 0.0023137797809650897`}], 
                 If[
                  CurrentValue["MouseOver"], 
                  Quiet[
                   OptionValue[
                   System`BarFunctionDump`mouseover, {
                    "Highlight" -> "Post", "Post" -> {
                    Thickness[0.004977130778064774], 
                    
                    Circle[{0.015130549999999998`, 0.01867290214377306}, {
                    0.0026650228306277276`, 0.0026650228306277293`}]}}, 
                    "Post"]], {}]}, StandardForm, Graphics]], 
              Annotation[#, {{{0.01281677021903491, 0.017444329780965086`}, {
                0.01635912236280797, 0.02098668192473815}}, {0.01513055, 
                0.01867290214377306, 25.425}, {}}, "BubbleChartBubble"]& ]}], 
           StatusArea[#, 25.425]& , TagBoxNote -> "25.425"], 
          StyleBox["25.425`", {
            Directive[
             GrayLevel[0], Large]}, StripOnInput -> False]], Annotation[#, 
          Style[25.425, {
            Directive[
             GrayLevel[0], Large]}], "Tooltip"]& ]}, {
        Directive[
         RGBColor[
         0.9899876666666667, 0.5566463333333334, 0.06420996666666667]], 
        Directive[
         EdgeForm[
          Directive[
           GrayLevel[0], 
           Opacity[0.3]]], 
         Opacity[0.7], 
         RGBColor[
         0.9899876666666667, 0.5566463333333334, 0.06420996666666667]], 
        TagBox[
         TooltipBox[
          TagBox[
           DynamicBox[{
             FEPrivate`If[
              CurrentValue["MouseOver"], 
              EdgeForm[{
                GrayLevel[0.5], 
                AbsoluteThickness[1.5], 
                Opacity[0.66]}], {}, {}], 
             TagBox[
              DynamicBox[
               Typeset`ToBoxes[{
                 
                 Disk[{0.02963792, 0.019146444344148323`}, {
                  0.002307699344545045, 0.002307699344545045}], 
                 If[
                  CurrentValue["MouseOver"], 
                  Quiet[
                   OptionValue[
                   System`BarFunctionDump`mouseover, {
                    "Highlight" -> "Post", "Post" -> {
                    Thickness[0.004977130778064774], 
                    
                    Circle[{0.02963792, 0.019146444344148323`}, {
                    0.002658942394207685, 0.002658942394207685}]}}, 
                    "Post"]], {}]}, StandardForm, Graphics]], 
              Annotation[#, {{{0.027330220655454956`, 0.03194561934454505}, {
                0.016838744999603278`, 0.021454143688693368`}}, {0.02963792, 
                0.019146444344148323`, 25.35}, {}}, "BubbleChartBubble"]& ]}],
            StatusArea[#, 25.35]& , TagBoxNote -> "25.35"], 
          StyleBox["25.35`", {
            Directive[
             GrayLevel[0], Large]}, StripOnInput -> False]], Annotation[#, 
          Style[25.35, {
            Directive[
             GrayLevel[0], Large]}], "Tooltip"]& ]}, {
        Directive[
         RGBColor[1., 0.820127, 0.126955]], 
        Directive[
         EdgeForm[
          Directive[
           GrayLevel[0], 
           Opacity[0.3]]], 
         Opacity[0.7], 
         RGBColor[1., 0.820127, 0.126955]], 
        TagBox[
         TooltipBox[
          TagBox[
           DynamicBox[{
             FEPrivate`If[
              CurrentValue["MouseOver"], 
              EdgeForm[{
                GrayLevel[0.5], 
                AbsoluteThickness[1.5], 
                Opacity[0.66]}], {}, {}], 
             TagBox[
              DynamicBox[
               Typeset`ToBoxes[{
                 
                 Disk[{0.023616859999999996`, 0.020573841074078357`}, {
                  0.0022070815458500002`, 0.0022070815458500037`}], 
                 If[
                  CurrentValue["MouseOver"], 
                  Quiet[
                   OptionValue[
                   System`BarFunctionDump`mouseover, {
                    "Highlight" -> "Post", "Post" -> {
                    Thickness[0.004977130778064774], 
                    
                    Circle[{0.023616859999999996`, 0.020573841074078357`}, {
                    0.00255832459551264, 0.0025583245955126434`}]}}, 
                    "Post"]], {}]}, StandardForm, Graphics]], 
              Annotation[#, {{{0.021409778454149996`, 
                0.025823941545849997`}, {0.018366759528228353`, 
                0.02278092261992836}}, {0.02361686, 0.020573841074078357`, 
                24.125}, {}}, "BubbleChartBubble"]& ]}], 
           StatusArea[#, 24.125]& , TagBoxNote -> "24.125"], 
          StyleBox["24.125`", {
            Directive[
             GrayLevel[0], Large]}, StripOnInput -> False]], Annotation[#, 
          Style[24.125, {
            Directive[
             GrayLevel[0], Large]}], "Tooltip"]& ]}, {
        Directive[
         RGBColor[0.871407, 0.20684366666666665`, 0.013399966666666667`]], 
        Directive[
         EdgeForm[
          Directive[
           GrayLevel[0], 
           Opacity[0.3]]], 
         Opacity[0.7], 
         RGBColor[0.871407, 0.20684366666666665`, 0.013399966666666667`]], 
        TagBox[
         TooltipBox[
          TagBox[
           DynamicBox[{
             FEPrivate`If[
              CurrentValue["MouseOver"], 
              EdgeForm[{
                GrayLevel[0.5], 
                AbsoluteThickness[1.5], 
                Opacity[0.66]}], {}, {}], 
             TagBox[
              DynamicBox[
               Typeset`ToBoxes[{
                 
                 Disk[{0.0317158, 0.01818434739920976}, {
                  0.0020996046461943304`, 0.002099604646194332}], 
                 If[
                  CurrentValue["MouseOver"], 
                  Quiet[
                   OptionValue[
                   System`BarFunctionDump`mouseover, {
                    "Highlight" -> "Post", "Post" -> {
                    Thickness[0.004977130778064774], 
                    
                    Circle[{0.0317158, 0.01818434739920976}, {
                    0.00245084769585697, 0.002450847695856972}]}}, 
                    "Post"]], {}]}, StandardForm, Graphics]], 
              Annotation[#, {{{0.029616195353805674`, 
                0.033815404646194334`}, {0.016084742753015427`, 
                0.02028395204540409}}, {0.0317158, 0.01818434739920976, 
                22.85}, {}}, "BubbleChartBubble"]& ]}], 
           StatusArea[#, 22.85]& , TagBoxNote -> "22.85"], 
          StyleBox["22.85`", {
            Directive[
             GrayLevel[0], Large]}, StripOnInput -> False]], Annotation[#, 
          Style[22.85, {
            Directive[
             GrayLevel[0], Large]}], "Tooltip"]& ]}, {
        Directive[
         RGBColor[0.871407, 0.20684366666666665`, 0.013399966666666667`]], 
        Directive[
         EdgeForm[
          Directive[
           GrayLevel[0], 
           Opacity[0.3]]], 
         Opacity[0.7], 
         RGBColor[0.871407, 0.20684366666666665`, 0.013399966666666667`]], 
        TagBox[
         TooltipBox[
          TagBox[
           DynamicBox[{
             FEPrivate`If[
              CurrentValue["MouseOver"], 
              EdgeForm[{
                GrayLevel[0.5], 
                AbsoluteThickness[1.5], 
                Opacity[0.66]}], {}, {}], 
             TagBox[
              DynamicBox[
               Typeset`ToBoxes[{
                 
                 Disk[{0.020764000000000005`, 0.018231603042550712`}, {
                  0.002086765208830558, 0.002086765208830558}], 
                 If[
                  CurrentValue["MouseOver"], 
                  Quiet[
                   OptionValue[
                   System`BarFunctionDump`mouseover, {
                    "Highlight" -> "Post", "Post" -> {
                    Thickness[0.004977130778064774], 
                    
                    Circle[{0.020764000000000005`, 0.018231603042550712`}, {
                    0.0024380082584931975`, 0.0024380082584931975`}]}}, 
                    "Post"]], {}]}, StandardForm, Graphics]], 
              Annotation[#, {{{0.018677234791169447`, 
                0.022850765208830563`}, {0.016144837833720154`, 
                0.02031836825138127}}, {0.020764, 0.018231603042550712`, 
                22.7}, {}}, "BubbleChartBubble"]& ]}], StatusArea[#, 22.7]& , 
           TagBoxNote -> "22.7"], 
          StyleBox["22.7`", {
            Directive[
             GrayLevel[0], Large]}, StripOnInput -> False]], Annotation[#, 
          Style[22.7, {
            Directive[
             GrayLevel[0], Large]}], "Tooltip"]& ]}, {
        Directive[
         RGBColor[1., 0.820127, 0.126955]], 
        Directive[
         EdgeForm[
          Directive[
           GrayLevel[0], 
           Opacity[0.3]]], 
         Opacity[0.7], 
         RGBColor[1., 0.820127, 0.126955]], 
        TagBox[
         TooltipBox[
          TagBox[
           DynamicBox[{
             FEPrivate`If[
              CurrentValue["MouseOver"], 
              EdgeForm[{
                GrayLevel[0.5], 
                AbsoluteThickness[1.5], 
                Opacity[0.66]}], {}, {}], 
             TagBox[
              DynamicBox[
               Typeset`ToBoxes[{
                 
                 Disk[{0.02192636, 0.020905241957772713`}, {
                  0.00204582463064951, 0.0020458246306495134`}], 
                 If[
                  CurrentValue["MouseOver"], 
                  Quiet[
                   OptionValue[
                   System`BarFunctionDump`mouseover, {
                    "Highlight" -> "Post", "Post" -> {
                    Thickness[0.004977130778064774], 
                    
                    Circle[{0.02192636, 0.020905241957772713`}, {
                    0.0023970676803121496`, 0.002397067680312153}]}}, 
                    "Post"]], {}]}, StandardForm, Graphics]], 
              Annotation[#, {{{0.01988053536935049, 0.02397218463064951}, {
                0.0188594173271232, 0.022951066588422227`}}, {0.02192636, 
                0.020905241957772713`, 22.225}, {}}, 
               "BubbleChartBubble"]& ]}], StatusArea[#, 22.225]& , TagBoxNote -> 
           "22.225"], 
          StyleBox["22.225`", {
            Directive[
             GrayLevel[0], Large]}, StripOnInput -> False]], Annotation[#, 
          Style[22.225, {
            Directive[
             GrayLevel[0], Large]}], "Tooltip"]& ]}, {
        Directive[
         RGBColor[
         0.9899876666666667, 0.5566463333333334, 0.06420996666666667]], 
        Directive[
         EdgeForm[
          Directive[
           GrayLevel[0], 
           Opacity[0.3]]], 
         Opacity[0.7], 
         RGBColor[
         0.9899876666666667, 0.5566463333333334, 0.06420996666666667]], 
        TagBox[
         TooltipBox[
          TagBox[
           DynamicBox[{
             FEPrivate`If[
              CurrentValue["MouseOver"], 
              EdgeForm[{
                GrayLevel[0.5], 
                AbsoluteThickness[1.5], 
                Opacity[0.66]}], {}, {}], 
             TagBox[
              DynamicBox[
               Typeset`ToBoxes[{
                 
                 Disk[{0.038662909999999995`, 0.02043974019407084}, {
                  0.0020414897522034667`, 0.0020414897522034667`}], 
                 If[
                  CurrentValue["MouseOver"], 
                  Quiet[
                   OptionValue[
                   System`BarFunctionDump`mouseover, {
                    "Highlight" -> "Post", "Post" -> {
                    Thickness[0.004977130778064774], 
                    
                    Circle[{0.038662909999999995`, 0.02043974019407084}, {
                    0.0023927328018661063`, 0.0023927328018661063`}]}}, 
                    "Post"]], {}]}, StandardForm, Graphics]], 
              Annotation[#, {{{0.03662142024779653, 0.04070439975220346}, {
                0.018398250441867374`, 0.022481229946274307`}}, {0.03866291, 
                0.020439740194070844`, 22.175}, {}}, 
               "BubbleChartBubble"]& ]}], StatusArea[#, 22.175]& , TagBoxNote -> 
           "22.175"], 
          StyleBox["22.175`", {
            Directive[
             GrayLevel[0], Large]}, StripOnInput -> False]], Annotation[#, 
          Style[22.175, {
            Directive[
             GrayLevel[0], Large]}], "Tooltip"]& ]}, {
        Directive[
         RGBColor[1., 0.820127, 0.126955]], 
        Directive[
         EdgeForm[
          Directive[
           GrayLevel[0], 
           Opacity[0.3]]], 
         Opacity[0.7], 
         RGBColor[1., 0.820127, 0.126955]], 
        TagBox[
         TooltipBox[
          TagBox[
           DynamicBox[{
             FEPrivate`If[
              CurrentValue["MouseOver"], 
              EdgeForm[{
                GrayLevel[0.5], 
                AbsoluteThickness[1.5], 
                Opacity[0.66]}], {}, {}], 
             TagBox[
              DynamicBox[
               Typeset`ToBoxes[{
                 
                 Disk[{0.036494429999999994`, 0.021526355829818204`}, {
                  0.002013193105465279, 0.0020131931054652823`}], 
                 If[
                  CurrentValue["MouseOver"], 
                  Quiet[
                   OptionValue[
                   System`BarFunctionDump`mouseover, {
                    "Highlight" -> "Post", "Post" -> {
                    Thickness[0.004977130778064774], 
                    
                    Circle[{0.036494429999999994`, 0.021526355829818204`}, {
                    0.0023644361551279185`, 0.002364436155127922}]}}, 
                    "Post"]], {}]}, StandardForm, Graphics]], 
              Annotation[#, {{{0.034481236894534716`, 0.03850762310546527}, {
                0.019513162724352922`, 0.023539548935283486`}}, {0.03649443, 
                0.021526355829818204`, 21.85}, {}}, "BubbleChartBubble"]& ]}],
            StatusArea[#, 21.85]& , TagBoxNote -> "21.85"], 
          StyleBox["21.85`", {
            Directive[
             GrayLevel[0], Large]}, StripOnInput -> False]], Annotation[#, 
          Style[21.85, {
            Directive[
             GrayLevel[0], Large]}], "Tooltip"]& ]}, {
        Directive[
         RGBColor[
         0.9899876666666667, 0.5566463333333334, 0.06420996666666667]], 
        Directive[
         EdgeForm[
          Directive[
           GrayLevel[0], 
           Opacity[0.3]]], 
         Opacity[0.7], 
         RGBColor[
         0.9899876666666667, 0.5566463333333334, 0.06420996666666667]], 
        TagBox[
         TooltipBox[
          TagBox[
           DynamicBox[{
             FEPrivate`If[
              CurrentValue["MouseOver"], 
              EdgeForm[{
                GrayLevel[0.5], 
                AbsoluteThickness[1.5], 
                Opacity[0.66]}], {}, {}], 
             TagBox[
              DynamicBox[
               Typeset`ToBoxes[{
                 
                 Disk[{0.00663495, 0.019085816076841573`}, {
                  0.0019956750922108203`, 0.0019956750922108177`}], 
                 If[
                  CurrentValue["MouseOver"], 
                  Quiet[
                   OptionValue[
                   System`BarFunctionDump`mouseover, {
                    "Highlight" -> "Post", "Post" -> {
                    Thickness[0.004977130778064774], 
                    
                    Circle[{0.00663495, 0.019085816076841573`}, {
                    0.00234691814187346, 0.0023469181418734573`}]}}, 
                    "Post"]], {}]}, StandardForm, Graphics]], 
              Annotation[#, {{{0.004639274907789179, 0.00863062509221082}, {
                0.017090140984630756`, 0.02108149116905239}}, {0.00663495, 
                0.019085816076841573`, 21.65}, {}}, "BubbleChartBubble"]& ]}],
            StatusArea[#, 21.65]& , TagBoxNote -> "21.65"], 
          StyleBox["21.65`", {
            Directive[
             GrayLevel[0], Large]}, StripOnInput -> False]], Annotation[#, 
          Style[21.65, {
            Directive[
             GrayLevel[0], Large]}], "Tooltip"]& ]}, {
        Directive[
         RGBColor[
         0.9899876666666667, 0.5566463333333334, 0.06420996666666667]], 
        Directive[
         EdgeForm[
          Directive[
           GrayLevel[0], 
           Opacity[0.3]]], 
         Opacity[0.7], 
         RGBColor[
         0.9899876666666667, 0.5566463333333334, 0.06420996666666667]], 
        TagBox[
         TooltipBox[
          TagBox[
           DynamicBox[{
             FEPrivate`If[
              CurrentValue["MouseOver"], 
              EdgeForm[{
                GrayLevel[0.5], 
                AbsoluteThickness[1.5], 
                Opacity[0.66]}], {}, {}], 
             TagBox[
              DynamicBox[
               Typeset`ToBoxes[{
                 
                 Disk[{0.010481820000000001`, 0.019926786733224715`}, {
                  0.001980280339240756, 0.001980280339240758}], 
                 If[
                  CurrentValue["MouseOver"], 
                  Quiet[
                   OptionValue[
                   System`BarFunctionDump`mouseover, {
                    "Highlight" -> "Post", "Post" -> {
                    Thickness[0.004977130778064774], 
                    
                    Circle[{0.010481820000000001`, 0.019926786733224715`}, {
                    0.002331523388903396, 0.0023315233889033976`}]}}, 
                    "Post"]], {}]}, StandardForm, Graphics]], 
              Annotation[#, {{{0.008501539660759245, 0.012462100339240757`}, {
                0.017946506393983958`, 0.021907067072465473`}}, {0.01048182, 
                0.01992678673322472, 21.475}, {}}, "BubbleChartBubble"]& ]}], 
           StatusArea[#, 21.475]& , TagBoxNote -> "21.475"], 
          StyleBox["21.475`", {
            Directive[
             GrayLevel[0], Large]}, StripOnInput -> False]], Annotation[#, 
          Style[21.475, {
            Directive[
             GrayLevel[0], Large]}], "Tooltip"]& ]}, {
        Directive[
         RGBColor[
         0.9899876666666667, 0.5566463333333334, 0.06420996666666667]], 
        Directive[
         EdgeForm[
          Directive[
           GrayLevel[0], 
           Opacity[0.3]]], 
         Opacity[0.7], 
         RGBColor[
         0.9899876666666667, 0.5566463333333334, 0.06420996666666667]], 
        TagBox[
         TooltipBox[
          TagBox[
           DynamicBox[{
             FEPrivate`If[
              CurrentValue["MouseOver"], 
              EdgeForm[{
                GrayLevel[0.5], 
                AbsoluteThickness[1.5], 
                Opacity[0.66]}], {}, {}], 
             TagBox[
              DynamicBox[
               Typeset`ToBoxes[{
                 
                 Disk[{0.024351259999999996`, 0.01995930413701172}, {
                  0.0019714551664286872`, 0.0019714551664286907`}], 
                 If[
                  CurrentValue["MouseOver"], 
                  Quiet[
                   OptionValue[
                   System`BarFunctionDump`mouseover, {
                    "Highlight" -> "Post", "Post" -> {
                    Thickness[0.004977130778064774], 
                    
                    Circle[{0.024351259999999996`, 0.01995930413701172}, {
                    0.002322698216091327, 0.0023226982160913304`}]}}, 
                    "Post"]], {}]}, StandardForm, Graphics]], 
              Annotation[#, {{{0.02237980483357131, 0.026322715166428683`}, {
                0.017987848970583028`, 0.02193075930344041}}, {0.02435126, 
                0.01995930413701172, 21.375}, {}}, "BubbleChartBubble"]& ]}], 
           StatusArea[#, 21.375]& , TagBoxNote -> "21.375"], 
          StyleBox["21.375`", {
            Directive[
             GrayLevel[0], Large]}, StripOnInput -> False]], Annotation[#, 
          Style[21.375, {
            Directive[
             GrayLevel[0], Large]}], "Tooltip"]& ]}, {
        Directive[
         RGBColor[1., 0.820127, 0.126955]], 
        Directive[
         EdgeForm[
          Directive[
           GrayLevel[0], 
           Opacity[0.3]]], 
         Opacity[0.7], 
         RGBColor[1., 0.820127, 0.126955]], 
        TagBox[
         TooltipBox[
          TagBox[
           DynamicBox[{
             FEPrivate`If[
              CurrentValue["MouseOver"], 
              EdgeForm[{
                GrayLevel[0.5], 
                AbsoluteThickness[1.5], 
                Opacity[0.66]}], {}, {}], 
             TagBox[
              DynamicBox[
               Typeset`ToBoxes[{
                 
                 Disk[{0.01915785, 0.02196658743872549}, {
                  0.0019090919622007894`, 0.0019090919622007894`}], 
                 If[
                  CurrentValue["MouseOver"], 
                  Quiet[
                   OptionValue[
                   System`BarFunctionDump`mouseover, {
                    "Highlight" -> "Post", "Post" -> {
                    Thickness[0.004977130778064774], 
                    
                    Circle[{0.01915785, 0.02196658743872549}, {
                    0.002260335011863429, 0.002260335011863429}]}}, 
                    "Post"]], {}]}, StandardForm, Graphics]], 
              Annotation[#, {{{0.01724875803779921, 0.02106694196220079}, {
                0.0200574954765247, 0.02387567940092628}}, {0.01915785, 
                0.02196658743872549, 20.675}, {}}, "BubbleChartBubble"]& ]}], 
           StatusArea[#, 20.675]& , TagBoxNote -> "20.675"], 
          StyleBox["20.675`", {
            Directive[
             GrayLevel[0], Large]}, StripOnInput -> False]], Annotation[#, 
          Style[20.675, {
            Directive[
             GrayLevel[0], Large]}], "Tooltip"]& ]}, {
        Directive[
         RGBColor[1., 0.820127, 0.126955]], 
        Directive[
         EdgeForm[
          Directive[
           GrayLevel[0], 
           Opacity[0.3]]], 
         Opacity[0.7], 
         RGBColor[1., 0.820127, 0.126955]], 
        TagBox[
         TooltipBox[
          TagBox[
           DynamicBox[{
             FEPrivate`If[
              CurrentValue["MouseOver"], 
              EdgeForm[{
                GrayLevel[0.5], 
                AbsoluteThickness[1.5], 
                Opacity[0.66]}], {}, {}], 
             TagBox[
              DynamicBox[
               Typeset`ToBoxes[{
                 
                 Disk[{0.02509486, 0.022073980082892908`}, {
                  0.0018820420469163497`, 0.0018820420469163497`}], 
                 If[
                  CurrentValue["MouseOver"], 
                  Quiet[
                   OptionValue[
                   System`BarFunctionDump`mouseover, {
                    "Highlight" -> "Post", "Post" -> {
                    Thickness[0.004977130778064774], 
                    
                    Circle[{0.02509486, 0.022073980082892908`}, {
                    0.0022332850965789894`, 0.0022332850965789894`}]}}, 
                    "Post"]], {}]}, StandardForm, Graphics]], 
              Annotation[#, {{{0.02321281795308365, 0.02697690204691635}, {
                0.020191938035976558`, 0.023956022129809258`}}, {0.02509486, 
                0.022073980082892908`, 20.375}, {}}, 
               "BubbleChartBubble"]& ]}], StatusArea[#, 20.375]& , TagBoxNote -> 
           "20.375"], 
          StyleBox["20.375`", {
            Directive[
             GrayLevel[0], Large]}, StripOnInput -> False]], Annotation[#, 
          Style[20.375, {
            Directive[
             GrayLevel[0], Large]}], "Tooltip"]& ]}, {
        Directive[
         RGBColor[
         0.9899876666666667, 0.5566463333333334, 0.06420996666666667]], 
        Directive[
         EdgeForm[
          Directive[
           GrayLevel[0], 
           Opacity[0.3]]], 
         Opacity[0.7], 
         RGBColor[
         0.9899876666666667, 0.5566463333333334, 0.06420996666666667]], 
        TagBox[
         TooltipBox[
          TagBox[
           DynamicBox[{
             FEPrivate`If[
              CurrentValue["MouseOver"], 
              EdgeForm[{
                GrayLevel[0.5], 
                AbsoluteThickness[1.5], 
                Opacity[0.66]}], {}, {}], 
             TagBox[
              DynamicBox[
               Typeset`ToBoxes[{
                 
                 Disk[{0.00975732, 0.0209846345087359}, {
                  0.0017437016255955132`, 0.0017437016255955132`}], 
                 If[
                  CurrentValue["MouseOver"], 
                  Quiet[
                   OptionValue[
                   System`BarFunctionDump`mouseover, {
                    "Highlight" -> "Post", "Post" -> {
                    Thickness[0.004977130778064774], 
                    
                    Circle[{0.00975732, 0.0209846345087359}, {
                    0.002094944675258153, 0.002094944675258153}]}}, 
                    "Post"]], {}]}, StandardForm, Graphics]], 
              Annotation[#, {{{0.008013618374404487, 0.011501021625595513`}, {
                0.019240932883140386`, 0.022728336134331412`}}, {0.00975732, 
                0.020984634508735903`, 18.875}, {}}, 
               "BubbleChartBubble"]& ]}], StatusArea[#, 18.875]& , TagBoxNote -> 
           "18.875"], 
          StyleBox["18.875`", {
            Directive[
             GrayLevel[0], Large]}, StripOnInput -> False]], Annotation[#, 
          Style[18.875, {
            Directive[
             GrayLevel[0], Large]}], "Tooltip"]& ]}, {
        Directive[
         RGBColor[1., 0.820127, 0.126955]], 
        Directive[
         EdgeForm[
          Directive[
           GrayLevel[0], 
           Opacity[0.3]]], 
         Opacity[0.7], 
         RGBColor[1., 0.820127, 0.126955]], 
        TagBox[
         TooltipBox[
          TagBox[
           DynamicBox[{
             FEPrivate`If[
              CurrentValue["MouseOver"], 
              EdgeForm[{
                GrayLevel[0.5], 
                AbsoluteThickness[1.5], 
                Opacity[0.66]}], {}, {}], 
             TagBox[
              DynamicBox[
               Typeset`ToBoxes[{
                 
                 Disk[{0.01374959, 0.022711395737123264`}, {
                  0.001705890530934789, 0.0017058905309347908`}], 
                 If[
                  CurrentValue["MouseOver"], 
                  Quiet[
                   OptionValue[
                   System`BarFunctionDump`mouseover, {
                    "Highlight" -> "Post", "Post" -> {
                    Thickness[0.004977130778064774], 
                    
                    Circle[{0.01374959, 0.022711395737123264`}, {
                    0.0020571335805974287`, 0.0020571335805974304`}]}}, 
                    "Post"]], {}]}, StandardForm, Graphics]], 
              Annotation[#, {{{0.012043699469065212`, 0.01545548053093479}, {
                0.021005505206188473`, 0.024417286268058055`}}, {0.01374959, 
                0.022711395737123267`, 18.475}, {}}, 
               "BubbleChartBubble"]& ]}], StatusArea[#, 18.475]& , TagBoxNote -> 
           "18.475"], 
          StyleBox["18.475`", {
            Directive[
             GrayLevel[0], Large]}, StripOnInput -> False]], Annotation[#, 
          Style[18.475, {
            Directive[
             GrayLevel[0], Large]}], "Tooltip"]& ]}, {
        Directive[
         RGBColor[1., 0.820127, 0.126955]], 
        Directive[
         EdgeForm[
          Directive[
           GrayLevel[0], 
           Opacity[0.3]]], 
         Opacity[0.7], 
         RGBColor[1., 0.820127, 0.126955]], 
        TagBox[
         TooltipBox[
          TagBox[
           DynamicBox[{
             FEPrivate`If[
              CurrentValue["MouseOver"], 
              EdgeForm[{
                GrayLevel[0.5], 
                AbsoluteThickness[1.5], 
                Opacity[0.66]}], {}, {}], 
             TagBox[
              DynamicBox[
               Typeset`ToBoxes[{
                 
                 Disk[{0.029567589999999998`, 0.023480290897885427`}, {
                  0.0016314480756251422`, 0.0016314480756251457`}], 
                 If[
                  CurrentValue["MouseOver"], 
                  Quiet[
                   OptionValue[
                   System`BarFunctionDump`mouseover, {
                    "Highlight" -> "Post", "Post" -> {
                    Thickness[0.004977130778064774], 
                    
                    Circle[{0.029567589999999998`, 0.023480290897885427`}, {
                    0.001982691125287782, 0.0019826911252877853`}]}}, 
                    "Post"]], {}]}, StandardForm, Graphics]], 
              Annotation[#, {{{0.027936141924374856`, 0.03119903807562514}, {
                0.02184884282226028, 0.025111738973510572`}}, {0.02956759, 
                0.023480290897885423`, 17.7}, {}}, "BubbleChartBubble"]& ]}], 
           StatusArea[#, 17.7]& , TagBoxNote -> "17.7"], 
          StyleBox["17.7`", {
            Directive[
             GrayLevel[0], Large]}, StripOnInput -> False]], Annotation[#, 
          Style[17.7, {
            Directive[
             GrayLevel[0], Large]}], "Tooltip"]& ]}, {
        Directive[
         RGBColor[
         0.9899876666666667, 0.5566463333333334, 0.06420996666666667]], 
        Directive[
         EdgeForm[
          Directive[
           GrayLevel[0], 
           Opacity[0.3]]], 
         Opacity[0.7], 
         RGBColor[
         0.9899876666666667, 0.5566463333333334, 0.06420996666666667]], 
        TagBox[
         TooltipBox[
          TagBox[
           DynamicBox[{
             FEPrivate`If[
              CurrentValue["MouseOver"], 
              EdgeForm[{
                GrayLevel[0.5], 
                AbsoluteThickness[1.5], 
                Opacity[0.66]}], {}, {}], 
             TagBox[
              DynamicBox[
               Typeset`ToBoxes[{
                 
                 Disk[{0.01590288, 0.0223732667477926}, {
                  0.0014391616968788276`, 0.0014391616968788268`}], 
                 If[
                  CurrentValue["MouseOver"], 
                  Quiet[
                   OptionValue[
                   System`BarFunctionDump`mouseover, {
                    "Highlight" -> "Post", "Post" -> {
                    Thickness[0.004977130778064774], 
                    
                    Circle[{0.01590288, 0.0223732667477926}, {
                    0.0017904047465414673`, 0.0017904047465414664`}]}}, 
                    "Post"]], {}]}, StandardForm, Graphics]], 
              Annotation[#, {{{0.014463718303121173`, 
                0.017342041696878828`}, {0.020934105050913775`, 
                0.023812428444671428`}}, {0.01590288, 0.0223732667477926, 
                15.775}, {}}, "BubbleChartBubble"]& ]}], 
           StatusArea[#, 15.775]& , TagBoxNote -> "15.775"], 
          StyleBox["15.775`", {
            Directive[
             GrayLevel[0], Large]}, StripOnInput -> False]], Annotation[#, 
          Style[15.775, {
            Directive[
             GrayLevel[0], Large]}], "Tooltip"]& ]}, {
        Directive[
         RGBColor[0.871407, 0.20684366666666665`, 0.013399966666666667`]], 
        Directive[
         EdgeForm[
          Directive[
           GrayLevel[0], 
           Opacity[0.3]]], 
         Opacity[0.7], 
         RGBColor[0.871407, 0.20684366666666665`, 0.013399966666666667`]], 
        TagBox[
         TooltipBox[
          TagBox[
           DynamicBox[{
             FEPrivate`If[
              CurrentValue["MouseOver"], 
              EdgeForm[{
                GrayLevel[0.5], 
                AbsoluteThickness[1.5], 
                Opacity[0.66]}], {}, {}], 
             TagBox[
              DynamicBox[
               Typeset`ToBoxes[{
                 
                 Disk[{0.00960263, 0.019469933412670358`}, {
                  0.0013768542917970573`, 0.0013768542917970555`}], 
                 If[
                  CurrentValue["MouseOver"], 
                  Quiet[
                   OptionValue[
                   System`BarFunctionDump`mouseover, {
                    "Highlight" -> "Post", "Post" -> {
                    Thickness[0.004977130778064774], 
                    
                    Circle[{0.00960263, 0.019469933412670358`}, {
                    0.001728097341459697, 0.0017280973414596952`}]}}, 
                    "Post"]], {}]}, StandardForm, Graphics]], 
              Annotation[#, {{{0.008225775708202942, 0.010979484291797056`}, {
                0.018093079120873302`, 0.020846787704467414`}}, {0.00960263, 
                0.019469933412670358`, 15.175}, {}}, 
               "BubbleChartBubble"]& ]}], StatusArea[#, 15.175]& , TagBoxNote -> 
           "15.175"], 
          StyleBox["15.175`", {
            Directive[
             GrayLevel[0], Large]}, StripOnInput -> False]], Annotation[#, 
          Style[15.175, {
            Directive[
             GrayLevel[0], Large]}], "Tooltip"]& ]}, {
        Directive[
         RGBColor[0.871407, 0.20684366666666665`, 0.013399966666666667`]], 
        Directive[
         EdgeForm[
          Directive[
           GrayLevel[0], 
           Opacity[0.3]]], 
         Opacity[0.7], 
         RGBColor[0.871407, 0.20684366666666665`, 0.013399966666666667`]], 
        TagBox[
         TooltipBox[
          TagBox[
           DynamicBox[{
             FEPrivate`If[
              CurrentValue["MouseOver"], 
              EdgeForm[{
                GrayLevel[0.5], 
                AbsoluteThickness[1.5], 
                Opacity[0.66]}], {}, {}], 
             TagBox[
              DynamicBox[
               Typeset`ToBoxes[{
                 
                 Disk[{0.01850865, 0.019690515585742446`}, {
                  0.0012456954546912168`, 0.0012456954546912168`}], 
                 If[
                  CurrentValue["MouseOver"], 
                  Quiet[
                   OptionValue[
                   System`BarFunctionDump`mouseover, {
                    "Highlight" -> "Post", "Post" -> {
                    Thickness[0.004977130778064774], 
                    
                    Circle[{0.01850865, 0.019690515585742446`}, {
                    0.0015969385043538564`, 0.0015969385043538564`}]}}, 
                    "Post"]], {}]}, StandardForm, Graphics]], 
              Annotation[#, {{{0.017262954545308785`, 
                0.019754345454691218`}, {0.01844482013105123, 
                0.020936211040433663`}}, {0.01850865, 0.01969051558574245, 
                13.95}, {}}, "BubbleChartBubble"]& ]}], 
           StatusArea[#, 13.95]& , TagBoxNote -> "13.95"], 
          StyleBox["13.95`", {
            Directive[
             GrayLevel[0], Large]}, StripOnInput -> False]], Annotation[#, 
          Style[13.95, {
            Directive[
             GrayLevel[0], Large]}], "Tooltip"]& ]}, {
        Directive[
         RGBColor[
         0.9899876666666667, 0.5566463333333334, 0.06420996666666667]], 
        Directive[
         EdgeForm[
          Directive[
           GrayLevel[0], 
           Opacity[0.3]]], 
         Opacity[0.7], 
         RGBColor[
         0.9899876666666667, 0.5566463333333334, 0.06420996666666667]], 
        TagBox[
         TooltipBox[
          TagBox[
           DynamicBox[{
             FEPrivate`If[
              CurrentValue["MouseOver"], 
              EdgeForm[{
                GrayLevel[0.5], 
                AbsoluteThickness[1.5], 
                Opacity[0.66]}], {}, {}], 
             TagBox[
              DynamicBox[
               Typeset`ToBoxes[{
                 
                 Disk[{0.022410270000000003`, 0.021674434552135025`}, {
                  0.0012016294712780713`, 0.0012016294712780713`}], 
                 If[
                  CurrentValue["MouseOver"], 
                  Quiet[
                   OptionValue[
                   System`BarFunctionDump`mouseover, {
                    "Highlight" -> "Post", "Post" -> {
                    Thickness[0.004977130778064774], 
                    
                    Circle[{0.022410270000000003`, 0.021674434552135025`}, {
                    0.001552872520940711, 0.001552872520940711}]}}, 
                    "Post"]], {}]}, StandardForm, Graphics]], 
              Annotation[#, {{{0.02120864052872193, 0.023611899471278074`}, {
                0.020472805080856953`, 0.022876064023413096`}}, {0.02241027, 
                0.021674434552135025`, 13.55}, {}}, "BubbleChartBubble"]& ]}],
            StatusArea[#, 13.55]& , TagBoxNote -> "13.55"], 
          StyleBox["13.55`", {
            Directive[
             GrayLevel[0], Large]}, StripOnInput -> False]], Annotation[#, 
          Style[13.55, {
            Directive[
             GrayLevel[0], Large]}], "Tooltip"]& ]}, {
        Directive[
         RGBColor[0.871407, 0.20684366666666665`, 0.013399966666666667`]], 
        Directive[
         EdgeForm[
          Directive[
           GrayLevel[0], 
           Opacity[0.3]]], 
         Opacity[0.7], 
         RGBColor[0.871407, 0.20684366666666665`, 0.013399966666666667`]], 
        TagBox[
         TooltipBox[
          TagBox[
           DynamicBox[{
             FEPrivate`If[
              CurrentValue["MouseOver"], 
              EdgeForm[{
                GrayLevel[0.5], 
                AbsoluteThickness[1.5], 
                Opacity[0.66]}], {}, {}], 
             TagBox[
              DynamicBox[
               Typeset`ToBoxes[{
                 
                 Disk[{0.01903267, 0.019166115780957164`}, {
                  0.0011540906035459528`, 0.0011540906035459528`}], 
                 If[
                  CurrentValue["MouseOver"], 
                  Quiet[
                   OptionValue[
                   System`BarFunctionDump`mouseover, {
                    "Highlight" -> "Post", "Post" -> {
                    Thickness[0.004977130778064774], 
                    
                    Circle[{0.01903267, 0.019166115780957164`}, {
                    0.0015053336532085924`, 0.0015053336532085924`}]}}, 
                    "Post"]], {}]}, StandardForm, Graphics]], 
              Annotation[#, {{{0.01787857939645405, 0.020186760603545954`}, {
                0.01801202517741121, 0.020320206384503117`}}, {0.01903267, 
                0.019166115780957164`, 13.125}, {}}, 
               "BubbleChartBubble"]& ]}], StatusArea[#, 13.125]& , TagBoxNote -> 
           "13.125"], 
          StyleBox["13.125`", {
            Directive[
             GrayLevel[0], Large]}, StripOnInput -> False]], Annotation[#, 
          Style[13.125, {
            Directive[
             GrayLevel[0], Large]}], "Tooltip"]& ]}, {
        Directive[
         RGBColor[1., 0.820127, 0.126955]], 
        Directive[
         EdgeForm[
          Directive[
           GrayLevel[0], 
           Opacity[0.3]]], 
         Opacity[0.7], 
         RGBColor[1., 0.820127, 0.126955]], 
        TagBox[
         TooltipBox[
          TagBox[
           DynamicBox[{
             FEPrivate`If[
              CurrentValue["MouseOver"], 
              EdgeForm[{
                GrayLevel[0.5], 
                AbsoluteThickness[1.5], 
                Opacity[0.66]}], {}, {}], 
             TagBox[
              DynamicBox[
               Typeset`ToBoxes[{
                 
                 Disk[{0.029008739999999998`, 0.02423134235194073}, {
                  0.0011314531450185676`, 0.0011314531450185641`}], 
                 If[
                  CurrentValue["MouseOver"], 
                  Quiet[
                   OptionValue[
                   System`BarFunctionDump`mouseover, {
                    "Highlight" -> "Post", "Post" -> {
                    Thickness[0.004977130778064774], 
                    
                    Circle[{0.029008739999999998`, 0.02423134235194073}, {
                    0.0014826961946812073`, 0.0014826961946812038`}]}}, 
                    "Post"]], {}]}, StandardForm, Graphics]], 
              Annotation[#, {{{0.02787728685498143, 0.030140193145018566`}, {
                0.023099889206922165`, 0.025362795496959294`}}, {0.02900874, 
                0.02423134235194073, 12.925}, {}}, "BubbleChartBubble"]& ]}], 
           StatusArea[#, 12.925]& , TagBoxNote -> "12.925"], 
          StyleBox["12.925`", {
            Directive[
             GrayLevel[0], Large]}, StripOnInput -> False]], Annotation[#, 
          Style[12.925, {
            Directive[
             GrayLevel[0], Large]}], "Tooltip"]& ]}, {
        Directive[
         RGBColor[0.871407, 0.20684366666666665`, 0.013399966666666667`]], 
        Directive[
         EdgeForm[
          Directive[
           GrayLevel[0], 
           Opacity[0.3]]], 
         Opacity[0.7], 
         RGBColor[0.871407, 0.20684366666666665`, 0.013399966666666667`]], 
        TagBox[
         TooltipBox[
          TagBox[
           DynamicBox[{
             FEPrivate`If[
              CurrentValue["MouseOver"], 
              EdgeForm[{
                GrayLevel[0.5], 
                AbsoluteThickness[1.5], 
                Opacity[0.66]}], {}, {}], 
             TagBox[
              DynamicBox[
               Typeset`ToBoxes[{
                 
                 Disk[{0.012119290000000001`, 0.019239686354515888`}, {
                  0.0011000386932200224`, 0.0011000386932200207`}], 
                 If[
                  CurrentValue["MouseOver"], 
                  Quiet[
                   OptionValue[
                   System`BarFunctionDump`mouseover, {
                    "Highlight" -> "Post", "Post" -> {
                    Thickness[0.004977130778064774], 
                    
                    Circle[{0.012119290000000001`, 0.019239686354515888`}, {
                    0.001451281742882662, 0.0014512817428826603`}]}}, 
                    "Post"]], {}]}, StandardForm, Graphics]], 
              Annotation[#, {{{0.011019251306779979`, 
                0.013219328693220024`}, {0.018139647661295867`, 
                0.02033972504773591}}, {0.01211929, 0.01923968635451589, 
                12.65}, {}}, "BubbleChartBubble"]& ]}], 
           StatusArea[#, 12.65]& , TagBoxNote -> "12.65"], 
          StyleBox["12.65`", {
            Directive[
             GrayLevel[0], Large]}, StripOnInput -> False]], Annotation[#, 
          Style[12.65, {
            Directive[
             GrayLevel[0], Large]}], "Tooltip"]& ]}, {
        Directive[
         RGBColor[
         0.9899876666666667, 0.5566463333333334, 0.06420996666666667]], 
        Directive[
         EdgeForm[
          Directive[
           GrayLevel[0], 
           Opacity[0.3]]], 
         Opacity[0.7], 
         RGBColor[
         0.9899876666666667, 0.5566463333333334, 0.06420996666666667]], 
        TagBox[
         TooltipBox[
          TagBox[
           DynamicBox[{
             FEPrivate`If[
              CurrentValue["MouseOver"], 
              EdgeForm[{
                GrayLevel[0.5], 
                AbsoluteThickness[1.5], 
                Opacity[0.66]}], {}, {}], 
             TagBox[
              DynamicBox[
               Typeset`ToBoxes[{
                 
                 Disk[{0.01708188, 0.02250792276184463}, {
                  0.0010827595369909716`, 0.001082759536990975}], 
                 If[
                  CurrentValue["MouseOver"], 
                  Quiet[
                   OptionValue[
                   System`BarFunctionDump`mouseover, {
                    "Highlight" -> "Post", "Post" -> {
                    Thickness[0.004977130778064774], 
                    
                    Circle[{0.01708188, 0.02250792276184463}, {
                    0.0014340025866536113`, 0.0014340025866536148`}]}}, 
                    "Post"]], {}]}, StandardForm, Graphics]], 
              Annotation[#, {{{0.01599912046300903, 0.018164639536990972`}, {
                0.021425163224853654`, 0.023590682298835604`}}, {0.01708188, 
                0.02250792276184463, 12.5}, {}}, "BubbleChartBubble"]& ]}], 
           StatusArea[#, 12.5]& , TagBoxNote -> "12.5"], 
          StyleBox["12.5`", {
            Directive[
             GrayLevel[0], Large]}, StripOnInput -> False]], Annotation[#, 
          Style[12.5, {
            Directive[
             GrayLevel[0], Large]}], "Tooltip"]& ]}, {
        Directive[
         RGBColor[1., 0.820127, 0.126955]], 
        Directive[
         EdgeForm[
          Directive[
           GrayLevel[0], 
           Opacity[0.3]]], 
         Opacity[0.7], 
         RGBColor[1., 0.820127, 0.126955]], 
        TagBox[
         TooltipBox[
          TagBox[
           DynamicBox[{
             FEPrivate`If[
              CurrentValue["MouseOver"], 
              EdgeForm[{
                GrayLevel[0.5], 
                AbsoluteThickness[1.5], 
                Opacity[0.66]}], {}, {}], 
             TagBox[
              DynamicBox[
               Typeset`ToBoxes[{
                 
                 Disk[{0.04281952, 0.024573285386717734`}, {
                  0.0009557634004425594, 0.000955763400442556}], 
                 If[
                  CurrentValue["MouseOver"], 
                  Quiet[
                   OptionValue[
                   System`BarFunctionDump`mouseover, {
                    "Highlight" -> "Post", "Post" -> {
                    Thickness[0.004977130778064774], 
                    
                    Circle[{0.04281952, 0.024573285386717734`}, {
                    0.001307006450105199, 0.0013070064501051956`}]}}, 
                    "Post"]], {}]}, StandardForm, Graphics]], 
              Annotation[#, {{{0.04186375659955744, 0.04377528340044256}, {
                0.02361752198627518, 0.02552904878716029}}, {0.04281952, 
                0.024573285386717734`, 11.425}, {}}, 
               "BubbleChartBubble"]& ]}], StatusArea[#, 11.425]& , TagBoxNote -> 
           "11.425"], 
          StyleBox["11.425`", {
            Directive[
             GrayLevel[0], Large]}, StripOnInput -> False]], Annotation[#, 
          Style[11.425, {
            Directive[
             GrayLevel[0], Large]}], 
          "Tooltip"]& ]}}}, {{{{}, {}}}, {{{}, {}, {}, {}, {}, {}}}, {{{}, \
{}, {}, {}, {}, {}, {}, {}, {}, {}, {}}}, {{{}, {}, {}, {}, {}, {}, {}, {}, \
{}, {}, {}, {}, {}}}}, {}, {}}, {
    DisplayFunction -> Identity, AspectRatio -> 1, AxesLabel -> {None, None}, 
     AxesOrigin -> {-0.0023888888888888887`, -0.0023888888888888887`}, Epilog -> {
       InsetBox[
        BoxData[
         FormBox[
          StyleBox["\"Sweeps and BGS\"", 24, StripOnInput -> False], 
          TraditionalForm]], {0.02, 0.04}]}, Frame -> True, FrameLabel -> {{
        FormBox["\"E[\[Pi]]\"", TraditionalForm], None}, {
        FormBox[
        "\"\\!\\(\\*OverscriptBox[\\(\[Pi]\\), \\(^\\)]\\)\"", 
         TraditionalForm], None}}, FrameStyle -> {{
        Thickness[Large], 
        GrayLevel[1]}, {
        Thickness[Large], 
        GrayLevel[1]}}, FrameTicks -> {{Automatic, None}, {Automatic, None}}, 
     FrameTicksStyle -> Directive[
       GrayLevel[0]], GridLines -> {None, None}, GridLinesStyle -> Directive[
       GrayLevel[0.5, 0.4]], ImageSize -> 600, LabelStyle -> Directive[
       GrayLevel[0], Large], PlotRange -> {{0, 0.043}, {0, 0.043}}, 
     PlotRangeClipping -> True, PlotRangePadding -> {{
        Scaled[0.05], 
        Scaled[0.05]}, {
        Scaled[0.05], 
        Scaled[0.05]}}, Prolog -> {
       Thickness[Large], 
       Dashing[{Small, Small}], 
       GrayLevel[0.5], 
       LineBox[{{0, 0}, {1, 1}}]}, Ticks -> {Automatic, Automatic}}],FormBox[
    FormBox[
     TemplateBox[{"\"<20\"", "\"20-25\"", "\"25-30\"", "\">30\""}, 
      "SwatchLegend", DisplayFunction -> (FormBox[
        StyleBox[
         StyleBox[
          PaneBox[
           TagBox[
            GridBox[{{
               TagBox[
                GridBox[{{
                   GraphicsBox[{
                    Directive[
                    PointSize[0.5], 
                    AbsoluteThickness[1.6], 
                    EdgeForm[
                    Directive[
                    GrayLevel[0], 
                    Opacity[0.3]]], 
                    Opacity[0.7], 
                    RGBColor[0.468742, 0., 0.0158236]], 
                    RectangleBox[{0, 0}, {10, 10}, "RoundingRadius" -> 0]}, 
                    AspectRatio -> Full, ImageSize -> {10, 10}, 
                    PlotRangePadding -> None, ImagePadding -> Automatic, 
                    BaselinePosition -> (Scaled[0.1] -> Baseline)], #, 
                   GraphicsBox[{
                    Directive[
                    PointSize[0.5], 
                    AbsoluteThickness[1.6], 
                    EdgeForm[
                    Directive[
                    GrayLevel[0], 
                    Opacity[0.3]]], 
                    Opacity[0.7], 
                    RGBColor[
                    0.871407, 0.20684366666666665`, 0.013399966666666667`]], 
                    RectangleBox[{0, 0}, {10, 10}, "RoundingRadius" -> 0]}, 
                    AspectRatio -> Full, ImageSize -> {10, 10}, 
                    PlotRangePadding -> None, ImagePadding -> Automatic, 
                    BaselinePosition -> (Scaled[0.1] -> Baseline)], #2, 
                   GraphicsBox[{
                    Directive[
                    PointSize[0.5], 
                    AbsoluteThickness[1.6], 
                    EdgeForm[
                    Directive[
                    GrayLevel[0], 
                    Opacity[0.3]]], 
                    Opacity[0.7], 
                    RGBColor[
                    0.9899876666666667, 0.5566463333333334, 
                    0.06420996666666667]], 
                    RectangleBox[{0, 0}, {10, 10}, "RoundingRadius" -> 0]}, 
                    AspectRatio -> Full, ImageSize -> {10, 10}, 
                    PlotRangePadding -> None, ImagePadding -> Automatic, 
                    BaselinePosition -> (Scaled[0.1] -> Baseline)], #3, 
                   GraphicsBox[{
                    Directive[
                    PointSize[0.5], 
                    AbsoluteThickness[1.6], 
                    EdgeForm[
                    Directive[
                    GrayLevel[0], 
                    Opacity[0.3]]], 
                    Opacity[0.7], 
                    RGBColor[1., 0.820127, 0.126955]], 
                    RectangleBox[{0, 0}, {10, 10}, "RoundingRadius" -> 0]}, 
                    AspectRatio -> Full, ImageSize -> {10, 10}, 
                    PlotRangePadding -> None, ImagePadding -> Automatic, 
                    BaselinePosition -> (Scaled[0.1] -> Baseline)], #4}}, 
                 GridBoxAlignment -> {
                  "Columns" -> {Center, Left}, "Rows" -> {{Baseline}}}, 
                 AutoDelete -> False, 
                 GridBoxDividers -> {
                  "Columns" -> {{False}}, "Rows" -> {{False}}}, 
                 GridBoxItemSize -> {"Columns" -> {{All}}, "Rows" -> {{All}}},
                  GridBoxSpacings -> {"Columns" -> {{0.5, 0.5}}}], "Grid"]}}, 
             GridBoxAlignment -> {"Columns" -> {{Left}}, "Rows" -> {{Top}}}, 
             AutoDelete -> False, 
             GridBoxDividers -> {"Columns" -> {{None}}, "Rows" -> {{None}}}, 
             GridBoxItemSize -> {"Columns" -> {{All}}, "Rows" -> {{All}}}, 
             GridBoxSpacings -> {"Columns" -> {{0}}, "Rows" -> {{1}}}], 
            "Grid"], Alignment -> Left, AppearanceElements -> None, 
           ImageMargins -> {{5, 5}, {5, 5}}, ImageSizeAction -> 
           "ResizeToFit"], LineIndent -> 0, StripOnInput -> False], {
          Directive[
           GrayLevel[0], Large], FontFamily -> "Arial"}, Background -> 
         Automatic, StripOnInput -> False], TraditionalForm]& ), 
      InterpretationFunction :> (RowBox[{"SwatchLegend", "[", 
         RowBox[{
           RowBox[{"{", 
             RowBox[{
               RowBox[{"{", 
                 RowBox[{
                   RowBox[{"Directive", "[", 
                    RowBox[{
                    RowBox[{"EdgeForm", "[", 
                    RowBox[{"Directive", "[", 
                    RowBox[{
                    InterpretationBox[
                    ButtonBox[
                    TooltipBox[
                    GraphicsBox[{{
                    GrayLevel[0], 
                    RectangleBox[{0, 0}]}, {
                    GrayLevel[0], 
                    RectangleBox[{1, -1}]}, {
                    GrayLevel[0], 
                    RectangleBox[{0, -1}, {2, 1}]}}, DefaultBaseStyle -> 
                    "ColorSwatchGraphics", AspectRatio -> 1, Frame -> True, 
                    FrameStyle -> GrayLevel[0.], FrameTicks -> None, 
                    PlotRangePadding -> None, ImageSize -> 
                    Dynamic[{Automatic, 1.35 CurrentValue["FontCapHeight"]/
                    AbsoluteCurrentValue[Magnification]}]], 
                    StyleBox[
                    RowBox[{"GrayLevel", "[", "0", "]"}], NumberMarks -> 
                    False]], Appearance -> None, BaseStyle -> {}, 
                    BaselinePosition -> Baseline, DefaultBaseStyle -> {}, 
                    ButtonFunction :> With[{Typeset`box$ = EvaluationBox[]}, 
                    If[
                    Not[
                    AbsoluteCurrentValue["Deployed"]], 
                    SelectionMove[Typeset`box$, All, Expression]; 
                    FrontEnd`Private`$ColorSelectorInitialAlpha = 1; 
                    FrontEnd`Private`$ColorSelectorInitialColor = 
                    GrayLevel[0]; FrontEnd`Private`$ColorSelectorUseMakeBoxes = 
                    True; MathLink`CallFrontEnd[
                    FrontEnd`AttachCell[Typeset`box$, 
                    FrontEndResource["GrayLevelColorValueSelector"], {
                    0, {Left, Bottom}}, {Left, Top}, 
                    "ClosingActions" -> {
                    "SelectionDeparture", "ParentChanged", 
                    "EvaluatorQuit"}]]]], BaseStyle -> Inherited, Evaluator -> 
                    Automatic, Method -> "Preemptive"], 
                    GrayLevel[0], Editable -> False, Selectable -> False], 
                    ",", 
                    RowBox[{"Opacity", "[", "0.3`", "]"}]}], "]"}], "]"}], 
                    ",", 
                    RowBox[{"Opacity", "[", "0.7`", "]"}], ",", 
                    InterpretationBox[
                    ButtonBox[
                    TooltipBox[
                    GraphicsBox[{{
                    GrayLevel[0], 
                    RectangleBox[{0, 0}]}, {
                    GrayLevel[0], 
                    RectangleBox[{1, -1}]}, {
                    RGBColor[0.468742, 0., 0.0158236], 
                    RectangleBox[{0, -1}, {2, 1}]}}, DefaultBaseStyle -> 
                    "ColorSwatchGraphics", AspectRatio -> 1, Frame -> True, 
                    FrameStyle -> 
                    RGBColor[0.3124946666666667, 0., 0.010549066666666667`], 
                    FrameTicks -> None, PlotRangePadding -> None, ImageSize -> 
                    Dynamic[{Automatic, 1.35 CurrentValue["FontCapHeight"]/
                    AbsoluteCurrentValue[Magnification]}]], 
                    StyleBox[
                    RowBox[{"RGBColor", "[", 
                    RowBox[{"0.468742`", ",", "0.`", ",", "0.0158236`"}], 
                    "]"}], NumberMarks -> False]], Appearance -> None, 
                    BaseStyle -> {}, BaselinePosition -> Baseline, 
                    DefaultBaseStyle -> {}, ButtonFunction :> 
                    With[{Typeset`box$ = EvaluationBox[]}, 
                    If[
                    Not[
                    AbsoluteCurrentValue["Deployed"]], 
                    SelectionMove[Typeset`box$, All, Expression]; 
                    FrontEnd`Private`$ColorSelectorInitialAlpha = 1; 
                    FrontEnd`Private`$ColorSelectorInitialColor = 
                    RGBColor[0.468742, 0., 0.0158236]; 
                    FrontEnd`Private`$ColorSelectorUseMakeBoxes = True; 
                    MathLink`CallFrontEnd[
                    FrontEnd`AttachCell[Typeset`box$, 
                    FrontEndResource["RGBColorValueSelector"], {
                    0, {Left, Bottom}}, {Left, Top}, 
                    "ClosingActions" -> {
                    "SelectionDeparture", "ParentChanged", 
                    "EvaluatorQuit"}]]]], BaseStyle -> Inherited, Evaluator -> 
                    Automatic, Method -> "Preemptive"], 
                    RGBColor[0.468742, 0., 0.0158236], Editable -> False, 
                    Selectable -> False]}], "]"}], ",", 
                   RowBox[{"Directive", "[", 
                    RowBox[{
                    RowBox[{"EdgeForm", "[", 
                    RowBox[{"Directive", "[", 
                    RowBox[{
                    InterpretationBox[
                    ButtonBox[
                    TooltipBox[
                    GraphicsBox[{{
                    GrayLevel[0], 
                    RectangleBox[{0, 0}]}, {
                    GrayLevel[0], 
                    RectangleBox[{1, -1}]}, {
                    GrayLevel[0], 
                    RectangleBox[{0, -1}, {2, 1}]}}, DefaultBaseStyle -> 
                    "ColorSwatchGraphics", AspectRatio -> 1, Frame -> True, 
                    FrameStyle -> GrayLevel[0.], FrameTicks -> None, 
                    PlotRangePadding -> None, ImageSize -> 
                    Dynamic[{Automatic, 1.35 CurrentValue["FontCapHeight"]/
                    AbsoluteCurrentValue[Magnification]}]], 
                    StyleBox[
                    RowBox[{"GrayLevel", "[", "0", "]"}], NumberMarks -> 
                    False]], Appearance -> None, BaseStyle -> {}, 
                    BaselinePosition -> Baseline, DefaultBaseStyle -> {}, 
                    ButtonFunction :> With[{Typeset`box$ = EvaluationBox[]}, 
                    If[
                    Not[
                    AbsoluteCurrentValue["Deployed"]], 
                    SelectionMove[Typeset`box$, All, Expression]; 
                    FrontEnd`Private`$ColorSelectorInitialAlpha = 1; 
                    FrontEnd`Private`$ColorSelectorInitialColor = 
                    GrayLevel[0]; FrontEnd`Private`$ColorSelectorUseMakeBoxes = 
                    True; MathLink`CallFrontEnd[
                    FrontEnd`AttachCell[Typeset`box$, 
                    FrontEndResource["GrayLevelColorValueSelector"], {
                    0, {Left, Bottom}}, {Left, Top}, 
                    "ClosingActions" -> {
                    "SelectionDeparture", "ParentChanged", 
                    "EvaluatorQuit"}]]]], BaseStyle -> Inherited, Evaluator -> 
                    Automatic, Method -> "Preemptive"], 
                    GrayLevel[0], Editable -> False, Selectable -> False], 
                    ",", 
                    RowBox[{"Opacity", "[", "0.3`", "]"}]}], "]"}], "]"}], 
                    ",", 
                    RowBox[{"Opacity", "[", "0.7`", "]"}], ",", 
                    InterpretationBox[
                    ButtonBox[
                    TooltipBox[
                    GraphicsBox[{{
                    GrayLevel[0], 
                    RectangleBox[{0, 0}]}, {
                    GrayLevel[0], 
                    RectangleBox[{1, -1}]}, {
                    RGBColor[
                    0.871407, 0.20684366666666665`, 0.013399966666666667`], 
                    RectangleBox[{0, -1}, {2, 1}]}}, DefaultBaseStyle -> 
                    "ColorSwatchGraphics", AspectRatio -> 1, Frame -> True, 
                    FrameStyle -> 
                    RGBColor[
                    0.5809380000000001, 0.13789577777777778`, 
                    0.008933311111111113], FrameTicks -> None, 
                    PlotRangePadding -> None, ImageSize -> 
                    Dynamic[{Automatic, 1.35 CurrentValue["FontCapHeight"]/
                    AbsoluteCurrentValue[Magnification]}]], 
                    StyleBox[
                    RowBox[{"RGBColor", "[", 
                    
                    RowBox[{"0.871407`", ",", "0.20684366666666665`", ",", 
                    "0.013399966666666667`"}], "]"}], NumberMarks -> False]], 
                    Appearance -> None, BaseStyle -> {}, BaselinePosition -> 
                    Baseline, DefaultBaseStyle -> {}, ButtonFunction :> 
                    With[{Typeset`box$ = EvaluationBox[]}, 
                    If[
                    Not[
                    AbsoluteCurrentValue["Deployed"]], 
                    SelectionMove[Typeset`box$, All, Expression]; 
                    FrontEnd`Private`$ColorSelectorInitialAlpha = 1; 
                    FrontEnd`Private`$ColorSelectorInitialColor = 
                    RGBColor[0.871407, 0.20684366666666665`, 
                    0.013399966666666667`]; 
                    FrontEnd`Private`$ColorSelectorUseMakeBoxes = True; 
                    MathLink`CallFrontEnd[
                    FrontEnd`AttachCell[Typeset`box$, 
                    FrontEndResource["RGBColorValueSelector"], {
                    0, {Left, Bottom}}, {Left, Top}, 
                    "ClosingActions" -> {
                    "SelectionDeparture", "ParentChanged", 
                    "EvaluatorQuit"}]]]], BaseStyle -> Inherited, Evaluator -> 
                    Automatic, Method -> "Preemptive"], 
                    RGBColor[
                    0.871407, 0.20684366666666665`, 0.013399966666666667`], 
                    Editable -> False, Selectable -> False]}], "]"}], ",", 
                   RowBox[{"Directive", "[", 
                    RowBox[{
                    RowBox[{"EdgeForm", "[", 
                    RowBox[{"Directive", "[", 
                    RowBox[{
                    InterpretationBox[
                    ButtonBox[
                    TooltipBox[
                    GraphicsBox[{{
                    GrayLevel[0], 
                    RectangleBox[{0, 0}]}, {
                    GrayLevel[0], 
                    RectangleBox[{1, -1}]}, {
                    GrayLevel[0], 
                    RectangleBox[{0, -1}, {2, 1}]}}, DefaultBaseStyle -> 
                    "ColorSwatchGraphics", AspectRatio -> 1, Frame -> True, 
                    FrameStyle -> GrayLevel[0.], FrameTicks -> None, 
                    PlotRangePadding -> None, ImageSize -> 
                    Dynamic[{Automatic, 1.35 CurrentValue["FontCapHeight"]/
                    AbsoluteCurrentValue[Magnification]}]], 
                    StyleBox[
                    RowBox[{"GrayLevel", "[", "0", "]"}], NumberMarks -> 
                    False]], Appearance -> None, BaseStyle -> {}, 
                    BaselinePosition -> Baseline, DefaultBaseStyle -> {}, 
                    ButtonFunction :> With[{Typeset`box$ = EvaluationBox[]}, 
                    If[
                    Not[
                    AbsoluteCurrentValue["Deployed"]], 
                    SelectionMove[Typeset`box$, All, Expression]; 
                    FrontEnd`Private`$ColorSelectorInitialAlpha = 1; 
                    FrontEnd`Private`$ColorSelectorInitialColor = 
                    GrayLevel[0]; FrontEnd`Private`$ColorSelectorUseMakeBoxes = 
                    True; MathLink`CallFrontEnd[
                    FrontEnd`AttachCell[Typeset`box$, 
                    FrontEndResource["GrayLevelColorValueSelector"], {
                    0, {Left, Bottom}}, {Left, Top}, 
                    "ClosingActions" -> {
                    "SelectionDeparture", "ParentChanged", 
                    "EvaluatorQuit"}]]]], BaseStyle -> Inherited, Evaluator -> 
                    Automatic, Method -> "Preemptive"], 
                    GrayLevel[0], Editable -> False, Selectable -> False], 
                    ",", 
                    RowBox[{"Opacity", "[", "0.3`", "]"}]}], "]"}], "]"}], 
                    ",", 
                    RowBox[{"Opacity", "[", "0.7`", "]"}], ",", 
                    InterpretationBox[
                    ButtonBox[
                    TooltipBox[
                    GraphicsBox[{{
                    GrayLevel[0], 
                    RectangleBox[{0, 0}]}, {
                    GrayLevel[0], 
                    RectangleBox[{1, -1}]}, {
                    RGBColor[
                    0.9899876666666667, 0.5566463333333334, 
                    0.06420996666666667], 
                    RectangleBox[{0, -1}, {2, 1}]}}, DefaultBaseStyle -> 
                    "ColorSwatchGraphics", AspectRatio -> 1, Frame -> True, 
                    FrameStyle -> 
                    RGBColor[
                    0.6599917777777778, 0.37109755555555557`, 
                    0.04280664444444445], FrameTicks -> None, 
                    PlotRangePadding -> None, ImageSize -> 
                    Dynamic[{Automatic, 1.35 CurrentValue["FontCapHeight"]/
                    AbsoluteCurrentValue[Magnification]}]], 
                    StyleBox[
                    RowBox[{"RGBColor", "[", 
                    
                    RowBox[{"0.9899876666666667`", ",", "0.5566463333333334`",
                     ",", "0.06420996666666667`"}], "]"}], NumberMarks -> 
                    False]], Appearance -> None, BaseStyle -> {}, 
                    BaselinePosition -> Baseline, DefaultBaseStyle -> {}, 
                    ButtonFunction :> With[{Typeset`box$ = EvaluationBox[]}, 
                    If[
                    Not[
                    AbsoluteCurrentValue["Deployed"]], 
                    SelectionMove[Typeset`box$, All, Expression]; 
                    FrontEnd`Private`$ColorSelectorInitialAlpha = 1; 
                    FrontEnd`Private`$ColorSelectorInitialColor = 
                    RGBColor[0.9899876666666667, 0.5566463333333334, 
                    0.06420996666666667]; 
                    FrontEnd`Private`$ColorSelectorUseMakeBoxes = True; 
                    MathLink`CallFrontEnd[
                    FrontEnd`AttachCell[Typeset`box$, 
                    FrontEndResource["RGBColorValueSelector"], {
                    0, {Left, Bottom}}, {Left, Top}, 
                    "ClosingActions" -> {
                    "SelectionDeparture", "ParentChanged", 
                    "EvaluatorQuit"}]]]], BaseStyle -> Inherited, Evaluator -> 
                    Automatic, Method -> "Preemptive"], 
                    RGBColor[
                    0.9899876666666667, 0.5566463333333334, 
                    0.06420996666666667], Editable -> False, Selectable -> 
                    False]}], "]"}], ",", 
                   RowBox[{"Directive", "[", 
                    RowBox[{
                    RowBox[{"EdgeForm", "[", 
                    RowBox[{"Directive", "[", 
                    RowBox[{
                    InterpretationBox[
                    ButtonBox[
                    TooltipBox[
                    GraphicsBox[{{
                    GrayLevel[0], 
                    RectangleBox[{0, 0}]}, {
                    GrayLevel[0], 
                    RectangleBox[{1, -1}]}, {
                    GrayLevel[0], 
                    RectangleBox[{0, -1}, {2, 1}]}}, DefaultBaseStyle -> 
                    "ColorSwatchGraphics", AspectRatio -> 1, Frame -> True, 
                    FrameStyle -> GrayLevel[0.], FrameTicks -> None, 
                    PlotRangePadding -> None, ImageSize -> 
                    Dynamic[{Automatic, 1.35 CurrentValue["FontCapHeight"]/
                    AbsoluteCurrentValue[Magnification]}]], 
                    StyleBox[
                    RowBox[{"GrayLevel", "[", "0", "]"}], NumberMarks -> 
                    False]], Appearance -> None, BaseStyle -> {}, 
                    BaselinePosition -> Baseline, DefaultBaseStyle -> {}, 
                    ButtonFunction :> With[{Typeset`box$ = EvaluationBox[]}, 
                    If[
                    Not[
                    AbsoluteCurrentValue["Deployed"]], 
                    SelectionMove[Typeset`box$, All, Expression]; 
                    FrontEnd`Private`$ColorSelectorInitialAlpha = 1; 
                    FrontEnd`Private`$ColorSelectorInitialColor = 
                    GrayLevel[0]; FrontEnd`Private`$ColorSelectorUseMakeBoxes = 
                    True; MathLink`CallFrontEnd[
                    FrontEnd`AttachCell[Typeset`box$, 
                    FrontEndResource["GrayLevelColorValueSelector"], {
                    0, {Left, Bottom}}, {Left, Top}, 
                    "ClosingActions" -> {
                    "SelectionDeparture", "ParentChanged", 
                    "EvaluatorQuit"}]]]], BaseStyle -> Inherited, Evaluator -> 
                    Automatic, Method -> "Preemptive"], 
                    GrayLevel[0], Editable -> False, Selectable -> False], 
                    ",", 
                    RowBox[{"Opacity", "[", "0.3`", "]"}]}], "]"}], "]"}], 
                    ",", 
                    RowBox[{"Opacity", "[", "0.7`", "]"}], ",", 
                    InterpretationBox[
                    ButtonBox[
                    TooltipBox[
                    GraphicsBox[{{
                    GrayLevel[0], 
                    RectangleBox[{0, 0}]}, {
                    GrayLevel[0], 
                    RectangleBox[{1, -1}]}, {
                    RGBColor[1., 0.820127, 0.126955], 
                    RectangleBox[{0, -1}, {2, 1}]}}, DefaultBaseStyle -> 
                    "ColorSwatchGraphics", AspectRatio -> 1, Frame -> True, 
                    FrameStyle -> 
                    RGBColor[
                    0.6666666666666667, 0.5467513333333334, 
                    0.08463666666666668], FrameTicks -> None, 
                    PlotRangePadding -> None, ImageSize -> 
                    Dynamic[{Automatic, 1.35 CurrentValue["FontCapHeight"]/
                    AbsoluteCurrentValue[Magnification]}]], 
                    StyleBox[
                    RowBox[{"RGBColor", "[", 
                    RowBox[{"1.`", ",", "0.820127`", ",", "0.126955`"}], 
                    "]"}], NumberMarks -> False]], Appearance -> None, 
                    BaseStyle -> {}, BaselinePosition -> Baseline, 
                    DefaultBaseStyle -> {}, ButtonFunction :> 
                    With[{Typeset`box$ = EvaluationBox[]}, 
                    If[
                    Not[
                    AbsoluteCurrentValue["Deployed"]], 
                    SelectionMove[Typeset`box$, All, Expression]; 
                    FrontEnd`Private`$ColorSelectorInitialAlpha = 1; 
                    FrontEnd`Private`$ColorSelectorInitialColor = 
                    RGBColor[1., 0.820127, 0.126955]; 
                    FrontEnd`Private`$ColorSelectorUseMakeBoxes = True; 
                    MathLink`CallFrontEnd[
                    FrontEnd`AttachCell[Typeset`box$, 
                    FrontEndResource["RGBColorValueSelector"], {
                    0, {Left, Bottom}}, {Left, Top}, 
                    "ClosingActions" -> {
                    "SelectionDeparture", "ParentChanged", 
                    "EvaluatorQuit"}]]]], BaseStyle -> Inherited, Evaluator -> 
                    Automatic, Method -> "Preemptive"], 
                    RGBColor[1., 0.820127, 0.126955], Editable -> False, 
                    Selectable -> False]}], "]"}]}], "}"}], ",", 
               RowBox[{"{", 
                 RowBox[{
                   RowBox[{"Directive", "[", 
                    RowBox[{
                    RowBox[{"EdgeForm", "[", 
                    RowBox[{"Directive", "[", 
                    RowBox[{
                    InterpretationBox[
                    ButtonBox[
                    TooltipBox[
                    GraphicsBox[{{
                    GrayLevel[0], 
                    RectangleBox[{0, 0}]}, {
                    GrayLevel[0], 
                    RectangleBox[{1, -1}]}, {
                    GrayLevel[0], 
                    RectangleBox[{0, -1}, {2, 1}]}}, DefaultBaseStyle -> 
                    "ColorSwatchGraphics", AspectRatio -> 1, Frame -> True, 
                    FrameStyle -> GrayLevel[0.], FrameTicks -> None, 
                    PlotRangePadding -> None, ImageSize -> 
                    Dynamic[{Automatic, 1.35 CurrentValue["FontCapHeight"]/
                    AbsoluteCurrentValue[Magnification]}]], 
                    StyleBox[
                    RowBox[{"GrayLevel", "[", "0", "]"}], NumberMarks -> 
                    False]], Appearance -> None, BaseStyle -> {}, 
                    BaselinePosition -> Baseline, DefaultBaseStyle -> {}, 
                    ButtonFunction :> With[{Typeset`box$ = EvaluationBox[]}, 
                    If[
                    Not[
                    AbsoluteCurrentValue["Deployed"]], 
                    SelectionMove[Typeset`box$, All, Expression]; 
                    FrontEnd`Private`$ColorSelectorInitialAlpha = 1; 
                    FrontEnd`Private`$ColorSelectorInitialColor = 
                    GrayLevel[0]; FrontEnd`Private`$ColorSelectorUseMakeBoxes = 
                    True; MathLink`CallFrontEnd[
                    FrontEnd`AttachCell[Typeset`box$, 
                    FrontEndResource["GrayLevelColorValueSelector"], {
                    0, {Left, Bottom}}, {Left, Top}, 
                    "ClosingActions" -> {
                    "SelectionDeparture", "ParentChanged", 
                    "EvaluatorQuit"}]]]], BaseStyle -> Inherited, Evaluator -> 
                    Automatic, Method -> "Preemptive"], 
                    GrayLevel[0], Editable -> False, Selectable -> False], 
                    ",", 
                    RowBox[{"Opacity", "[", "0.3`", "]"}]}], "]"}], "]"}], 
                    ",", 
                    RowBox[{"Opacity", "[", "0.7`", "]"}], ",", 
                    InterpretationBox[
                    ButtonBox[
                    TooltipBox[
                    GraphicsBox[{{
                    GrayLevel[0], 
                    RectangleBox[{0, 0}]}, {
                    GrayLevel[0], 
                    RectangleBox[{1, -1}]}, {
                    GrayLevel[1], 
                    RectangleBox[{0, -1}, {2, 1}]}}, DefaultBaseStyle -> 
                    "ColorSwatchGraphics", AspectRatio -> 1, Frame -> True, 
                    FrameStyle -> GrayLevel[0.6666666666666666], FrameTicks -> 
                    None, PlotRangePadding -> None, ImageSize -> 
                    Dynamic[{Automatic, 1.35 CurrentValue["FontCapHeight"]/
                    AbsoluteCurrentValue[Magnification]}]], 
                    StyleBox[
                    RowBox[{"GrayLevel", "[", "1", "]"}], NumberMarks -> 
                    False]], Appearance -> None, BaseStyle -> {}, 
                    BaselinePosition -> Baseline, DefaultBaseStyle -> {}, 
                    ButtonFunction :> With[{Typeset`box$ = EvaluationBox[]}, 
                    If[
                    Not[
                    AbsoluteCurrentValue["Deployed"]], 
                    SelectionMove[Typeset`box$, All, Expression]; 
                    FrontEnd`Private`$ColorSelectorInitialAlpha = 1; 
                    FrontEnd`Private`$ColorSelectorInitialColor = 
                    GrayLevel[1]; 
                    FrontEnd`Private`$ColorSelectorUseMakeBoxes = True; 
                    MathLink`CallFrontEnd[
                    FrontEnd`AttachCell[Typeset`box$, 
                    FrontEndResource["GrayLevelColorValueSelector"], {
                    0, {Left, Bottom}}, {Left, Top}, 
                    "ClosingActions" -> {
                    "SelectionDeparture", "ParentChanged", 
                    "EvaluatorQuit"}]]]], BaseStyle -> Inherited, Evaluator -> 
                    Automatic, Method -> "Preemptive"], 
                    GrayLevel[1], Editable -> False, Selectable -> False]}], 
                    "]"}], ",", 
                   RowBox[{"Directive", "[", 
                    RowBox[{
                    RowBox[{"EdgeForm", "[", 
                    RowBox[{"Directive", "[", 
                    RowBox[{
                    InterpretationBox[
                    ButtonBox[
                    TooltipBox[
                    GraphicsBox[{{
                    GrayLevel[0], 
                    RectangleBox[{0, 0}]}, {
                    GrayLevel[0], 
                    RectangleBox[{1, -1}]}, {
                    GrayLevel[0], 
                    RectangleBox[{0, -1}, {2, 1}]}}, DefaultBaseStyle -> 
                    "ColorSwatchGraphics", AspectRatio -> 1, Frame -> True, 
                    FrameStyle -> GrayLevel[0.], FrameTicks -> None, 
                    PlotRangePadding -> None, ImageSize -> 
                    Dynamic[{Automatic, 1.35 CurrentValue["FontCapHeight"]/
                    AbsoluteCurrentValue[Magnification]}]], 
                    StyleBox[
                    RowBox[{"GrayLevel", "[", "0", "]"}], NumberMarks -> 
                    False]], Appearance -> None, BaseStyle -> {}, 
                    BaselinePosition -> Baseline, DefaultBaseStyle -> {}, 
                    ButtonFunction :> With[{Typeset`box$ = EvaluationBox[]}, 
                    If[
                    Not[
                    AbsoluteCurrentValue["Deployed"]], 
                    SelectionMove[Typeset`box$, All, Expression]; 
                    FrontEnd`Private`$ColorSelectorInitialAlpha = 1; 
                    FrontEnd`Private`$ColorSelectorInitialColor = 
                    GrayLevel[0]; FrontEnd`Private`$ColorSelectorUseMakeBoxes = 
                    True; MathLink`CallFrontEnd[
                    FrontEnd`AttachCell[Typeset`box$, 
                    FrontEndResource["GrayLevelColorValueSelector"], {
                    0, {Left, Bottom}}, {Left, Top}, 
                    "ClosingActions" -> {
                    "SelectionDeparture", "ParentChanged", 
                    "EvaluatorQuit"}]]]], BaseStyle -> Inherited, Evaluator -> 
                    Automatic, Method -> "Preemptive"], 
                    GrayLevel[0], Editable -> False, Selectable -> False], 
                    ",", 
                    RowBox[{"Opacity", "[", "0.3`", "]"}]}], "]"}], "]"}], 
                    ",", 
                    RowBox[{"Opacity", "[", "0.7`", "]"}], ",", 
                    InterpretationBox[
                    ButtonBox[
                    TooltipBox[
                    GraphicsBox[{{
                    GrayLevel[0], 
                    RectangleBox[{0, 0}]}, {
                    GrayLevel[0], 
                    RectangleBox[{1, -1}]}, {
                    GrayLevel[1], 
                    RectangleBox[{0, -1}, {2, 1}]}}, DefaultBaseStyle -> 
                    "ColorSwatchGraphics", AspectRatio -> 1, Frame -> True, 
                    FrameStyle -> GrayLevel[0.6666666666666666], FrameTicks -> 
                    None, PlotRangePadding -> None, ImageSize -> 
                    Dynamic[{Automatic, 1.35 CurrentValue["FontCapHeight"]/
                    AbsoluteCurrentValue[Magnification]}]], 
                    StyleBox[
                    RowBox[{"GrayLevel", "[", "1", "]"}], NumberMarks -> 
                    False]], Appearance -> None, BaseStyle -> {}, 
                    BaselinePosition -> Baseline, DefaultBaseStyle -> {}, 
                    ButtonFunction :> With[{Typeset`box$ = EvaluationBox[]}, 
                    If[
                    Not[
                    AbsoluteCurrentValue["Deployed"]], 
                    SelectionMove[Typeset`box$, All, Expression]; 
                    FrontEnd`Private`$ColorSelectorInitialAlpha = 1; 
                    FrontEnd`Private`$ColorSelectorInitialColor = 
                    GrayLevel[1]; 
                    FrontEnd`Private`$ColorSelectorUseMakeBoxes = True; 
                    MathLink`CallFrontEnd[
                    FrontEnd`AttachCell[Typeset`box$, 
                    FrontEndResource["GrayLevelColorValueSelector"], {
                    0, {Left, Bottom}}, {Left, Top}, 
                    "ClosingActions" -> {
                    "SelectionDeparture", "ParentChanged", 
                    "EvaluatorQuit"}]]]], BaseStyle -> Inherited, Evaluator -> 
                    Automatic, Method -> "Preemptive"], 
                    GrayLevel[1], Editable -> False, Selectable -> False]}], 
                    "]"}], ",", 
                   RowBox[{"Directive", "[", 
                    RowBox[{
                    RowBox[{"EdgeForm", "[", 
                    RowBox[{"Directive", "[", 
                    RowBox[{
                    InterpretationBox[
                    ButtonBox[
                    TooltipBox[
                    GraphicsBox[{{
                    GrayLevel[0], 
                    RectangleBox[{0, 0}]}, {
                    GrayLevel[0], 
                    RectangleBox[{1, -1}]}, {
                    GrayLevel[0], 
                    RectangleBox[{0, -1}, {2, 1}]}}, DefaultBaseStyle -> 
                    "ColorSwatchGraphics", AspectRatio -> 1, Frame -> True, 
                    FrameStyle -> GrayLevel[0.], FrameTicks -> None, 
                    PlotRangePadding -> None, ImageSize -> 
                    Dynamic[{Automatic, 1.35 CurrentValue["FontCapHeight"]/
                    AbsoluteCurrentValue[Magnification]}]], 
                    StyleBox[
                    RowBox[{"GrayLevel", "[", "0", "]"}], NumberMarks -> 
                    False]], Appearance -> None, BaseStyle -> {}, 
                    BaselinePosition -> Baseline, DefaultBaseStyle -> {}, 
                    ButtonFunction :> With[{Typeset`box$ = EvaluationBox[]}, 
                    If[
                    Not[
                    AbsoluteCurrentValue["Deployed"]], 
                    SelectionMove[Typeset`box$, All, Expression]; 
                    FrontEnd`Private`$ColorSelectorInitialAlpha = 1; 
                    FrontEnd`Private`$ColorSelectorInitialColor = 
                    GrayLevel[0]; FrontEnd`Private`$ColorSelectorUseMakeBoxes = 
                    True; MathLink`CallFrontEnd[
                    FrontEnd`AttachCell[Typeset`box$, 
                    FrontEndResource["GrayLevelColorValueSelector"], {
                    0, {Left, Bottom}}, {Left, Top}, 
                    "ClosingActions" -> {
                    "SelectionDeparture", "ParentChanged", 
                    "EvaluatorQuit"}]]]], BaseStyle -> Inherited, Evaluator -> 
                    Automatic, Method -> "Preemptive"], 
                    GrayLevel[0], Editable -> False, Selectable -> False], 
                    ",", 
                    RowBox[{"Opacity", "[", "0.3`", "]"}]}], "]"}], "]"}], 
                    ",", 
                    RowBox[{"Opacity", "[", "0.7`", "]"}], ",", 
                    InterpretationBox[
                    ButtonBox[
                    TooltipBox[
                    GraphicsBox[{{
                    GrayLevel[0], 
                    RectangleBox[{0, 0}]}, {
                    GrayLevel[0], 
                    RectangleBox[{1, -1}]}, {
                    GrayLevel[1], 
                    RectangleBox[{0, -1}, {2, 1}]}}, DefaultBaseStyle -> 
                    "ColorSwatchGraphics", AspectRatio -> 1, Frame -> True, 
                    FrameStyle -> GrayLevel[0.6666666666666666], FrameTicks -> 
                    None, PlotRangePadding -> None, ImageSize -> 
                    Dynamic[{Automatic, 1.35 CurrentValue["FontCapHeight"]/
                    AbsoluteCurrentValue[Magnification]}]], 
                    StyleBox[
                    RowBox[{"GrayLevel", "[", "1", "]"}], NumberMarks -> 
                    False]], Appearance -> None, BaseStyle -> {}, 
                    BaselinePosition -> Baseline, DefaultBaseStyle -> {}, 
                    ButtonFunction :> With[{Typeset`box$ = EvaluationBox[]}, 
                    If[
                    Not[
                    AbsoluteCurrentValue["Deployed"]], 
                    SelectionMove[Typeset`box$, All, Expression]; 
                    FrontEnd`Private`$ColorSelectorInitialAlpha = 1; 
                    FrontEnd`Private`$ColorSelectorInitialColor = 
                    GrayLevel[1]; 
                    FrontEnd`Private`$ColorSelectorUseMakeBoxes = True; 
                    MathLink`CallFrontEnd[
                    FrontEnd`AttachCell[Typeset`box$, 
                    FrontEndResource["GrayLevelColorValueSelector"], {
                    0, {Left, Bottom}}, {Left, Top}, 
                    "ClosingActions" -> {
                    "SelectionDeparture", "ParentChanged", 
                    "EvaluatorQuit"}]]]], BaseStyle -> Inherited, Evaluator -> 
                    Automatic, Method -> "Preemptive"], 
                    GrayLevel[1], Editable -> False, Selectable -> False]}], 
                    "]"}], ",", 
                   RowBox[{"Directive", "[", 
                    RowBox[{
                    RowBox[{"EdgeForm", "[", 
                    RowBox[{"Directive", "[", 
                    RowBox[{
                    InterpretationBox[
                    ButtonBox[
                    TooltipBox[
                    GraphicsBox[{{
                    GrayLevel[0], 
                    RectangleBox[{0, 0}]}, {
                    GrayLevel[0], 
                    RectangleBox[{1, -1}]}, {
                    GrayLevel[0], 
                    RectangleBox[{0, -1}, {2, 1}]}}, DefaultBaseStyle -> 
                    "ColorSwatchGraphics", AspectRatio -> 1, Frame -> True, 
                    FrameStyle -> GrayLevel[0.], FrameTicks -> None, 
                    PlotRangePadding -> None, ImageSize -> 
                    Dynamic[{Automatic, 1.35 CurrentValue["FontCapHeight"]/
                    AbsoluteCurrentValue[Magnification]}]], 
                    StyleBox[
                    RowBox[{"GrayLevel", "[", "0", "]"}], NumberMarks -> 
                    False]], Appearance -> None, BaseStyle -> {}, 
                    BaselinePosition -> Baseline, DefaultBaseStyle -> {}, 
                    ButtonFunction :> With[{Typeset`box$ = EvaluationBox[]}, 
                    If[
                    Not[
                    AbsoluteCurrentValue["Deployed"]], 
                    SelectionMove[Typeset`box$, All, Expression]; 
                    FrontEnd`Private`$ColorSelectorInitialAlpha = 1; 
                    FrontEnd`Private`$ColorSelectorInitialColor = 
                    GrayLevel[0]; FrontEnd`Private`$ColorSelectorUseMakeBoxes = 
                    True; MathLink`CallFrontEnd[
                    FrontEnd`AttachCell[Typeset`box$, 
                    FrontEndResource["GrayLevelColorValueSelector"], {
                    0, {Left, Bottom}}, {Left, Top}, 
                    "ClosingActions" -> {
                    "SelectionDeparture", "ParentChanged", 
                    "EvaluatorQuit"}]]]], BaseStyle -> Inherited, Evaluator -> 
                    Automatic, Method -> "Preemptive"], 
                    GrayLevel[0], Editable -> False, Selectable -> False], 
                    ",", 
                    RowBox[{"Opacity", "[", "0.3`", "]"}]}], "]"}], "]"}], 
                    ",", 
                    RowBox[{"Opacity", "[", "0.7`", "]"}], ",", 
                    InterpretationBox[
                    ButtonBox[
                    TooltipBox[
                    GraphicsBox[{{
                    GrayLevel[0], 
                    RectangleBox[{0, 0}]}, {
                    GrayLevel[0], 
                    RectangleBox[{1, -1}]}, {
                    GrayLevel[1], 
                    RectangleBox[{0, -1}, {2, 1}]}}, DefaultBaseStyle -> 
                    "ColorSwatchGraphics", AspectRatio -> 1, Frame -> True, 
                    FrameStyle -> GrayLevel[0.6666666666666666], FrameTicks -> 
                    None, PlotRangePadding -> None, ImageSize -> 
                    Dynamic[{Automatic, 1.35 CurrentValue["FontCapHeight"]/
                    AbsoluteCurrentValue[Magnification]}]], 
                    StyleBox[
                    RowBox[{"GrayLevel", "[", "1", "]"}], NumberMarks -> 
                    False]], Appearance -> None, BaseStyle -> {}, 
                    BaselinePosition -> Baseline, DefaultBaseStyle -> {}, 
                    ButtonFunction :> With[{Typeset`box$ = EvaluationBox[]}, 
                    If[
                    Not[
                    AbsoluteCurrentValue["Deployed"]], 
                    SelectionMove[Typeset`box$, All, Expression]; 
                    FrontEnd`Private`$ColorSelectorInitialAlpha = 1; 
                    FrontEnd`Private`$ColorSelectorInitialColor = 
                    GrayLevel[1]; 
                    FrontEnd`Private`$ColorSelectorUseMakeBoxes = True; 
                    MathLink`CallFrontEnd[
                    FrontEnd`AttachCell[Typeset`box$, 
                    FrontEndResource["GrayLevelColorValueSelector"], {
                    0, {Left, Bottom}}, {Left, Top}, 
                    "ClosingActions" -> {
                    "SelectionDeparture", "ParentChanged", 
                    "EvaluatorQuit"}]]]], BaseStyle -> Inherited, Evaluator -> 
                    Automatic, Method -> "Preemptive"], 
                    GrayLevel[1], Editable -> False, Selectable -> False]}], 
                    "]"}], ",", 
                   RowBox[{"Directive", "[", 
                    RowBox[{
                    RowBox[{"EdgeForm", "[", 
                    RowBox[{"Directive", "[", 
                    RowBox[{
                    InterpretationBox[
                    ButtonBox[
                    TooltipBox[
                    GraphicsBox[{{
                    GrayLevel[0], 
                    RectangleBox[{0, 0}]}, {
                    GrayLevel[0], 
                    RectangleBox[{1, -1}]}, {
                    GrayLevel[0], 
                    RectangleBox[{0, -1}, {2, 1}]}}, DefaultBaseStyle -> 
                    "ColorSwatchGraphics", AspectRatio -> 1, Frame -> True, 
                    FrameStyle -> GrayLevel[0.], FrameTicks -> None, 
                    PlotRangePadding -> None, ImageSize -> 
                    Dynamic[{Automatic, 1.35 CurrentValue["FontCapHeight"]/
                    AbsoluteCurrentValue[Magnification]}]], 
                    StyleBox[
                    RowBox[{"GrayLevel", "[", "0", "]"}], NumberMarks -> 
                    False]], Appearance -> None, BaseStyle -> {}, 
                    BaselinePosition -> Baseline, DefaultBaseStyle -> {}, 
                    ButtonFunction :> With[{Typeset`box$ = EvaluationBox[]}, 
                    If[
                    Not[
                    AbsoluteCurrentValue["Deployed"]], 
                    SelectionMove[Typeset`box$, All, Expression]; 
                    FrontEnd`Private`$ColorSelectorInitialAlpha = 1; 
                    FrontEnd`Private`$ColorSelectorInitialColor = 
                    GrayLevel[0]; FrontEnd`Private`$ColorSelectorUseMakeBoxes = 
                    True; MathLink`CallFrontEnd[
                    FrontEnd`AttachCell[Typeset`box$, 
                    FrontEndResource["GrayLevelColorValueSelector"], {
                    0, {Left, Bottom}}, {Left, Top}, 
                    "ClosingActions" -> {
                    "SelectionDeparture", "ParentChanged", 
                    "EvaluatorQuit"}]]]], BaseStyle -> Inherited, Evaluator -> 
                    Automatic, Method -> "Preemptive"], 
                    GrayLevel[0], Editable -> False, Selectable -> False], 
                    ",", 
                    RowBox[{"Opacity", "[", "0.3`", "]"}]}], "]"}], "]"}], 
                    ",", 
                    RowBox[{"Opacity", "[", "0.7`", "]"}], ",", 
                    InterpretationBox[
                    ButtonBox[
                    TooltipBox[
                    GraphicsBox[{{
                    GrayLevel[0], 
                    RectangleBox[{0, 0}]}, {
                    GrayLevel[0], 
                    RectangleBox[{1, -1}]}, {
                    GrayLevel[1], 
                    RectangleBox[{0, -1}, {2, 1}]}}, DefaultBaseStyle -> 
                    "ColorSwatchGraphics", AspectRatio -> 1, Frame -> True, 
                    FrameStyle -> GrayLevel[0.6666666666666666], FrameTicks -> 
                    None, PlotRangePadding -> None, ImageSize -> 
                    Dynamic[{Automatic, 1.35 CurrentValue["FontCapHeight"]/
                    AbsoluteCurrentValue[Magnification]}]], 
                    StyleBox[
                    RowBox[{"GrayLevel", "[", "1", "]"}], NumberMarks -> 
                    False]], Appearance -> None, BaseStyle -> {}, 
                    BaselinePosition -> Baseline, DefaultBaseStyle -> {}, 
                    ButtonFunction :> With[{Typeset`box$ = EvaluationBox[]}, 
                    If[
                    Not[
                    AbsoluteCurrentValue["Deployed"]], 
                    SelectionMove[Typeset`box$, All, Expression]; 
                    FrontEnd`Private`$ColorSelectorInitialAlpha = 1; 
                    FrontEnd`Private`$ColorSelectorInitialColor = 
                    GrayLevel[1]; 
                    FrontEnd`Private`$ColorSelectorUseMakeBoxes = True; 
                    MathLink`CallFrontEnd[
                    FrontEnd`AttachCell[Typeset`box$, 
                    FrontEndResource["GrayLevelColorValueSelector"], {
                    0, {Left, Bottom}}, {Left, Top}, 
                    "ClosingActions" -> {
                    "SelectionDeparture", "ParentChanged", 
                    "EvaluatorQuit"}]]]], BaseStyle -> Inherited, Evaluator -> 
                    Automatic, Method -> "Preemptive"], 
                    GrayLevel[1], Editable -> False, Selectable -> False]}], 
                    "]"}], ",", 
                   RowBox[{"Directive", "[", 
                    RowBox[{
                    RowBox[{"EdgeForm", "[", 
                    RowBox[{"Directive", "[", 
                    RowBox[{
                    InterpretationBox[
                    ButtonBox[
                    TooltipBox[
                    GraphicsBox[{{
                    GrayLevel[0], 
                    RectangleBox[{0, 0}]}, {
                    GrayLevel[0], 
                    RectangleBox[{1, -1}]}, {
                    GrayLevel[0], 
                    RectangleBox[{0, -1}, {2, 1}]}}, DefaultBaseStyle -> 
                    "ColorSwatchGraphics", AspectRatio -> 1, Frame -> True, 
                    FrameStyle -> GrayLevel[0.], FrameTicks -> None, 
                    PlotRangePadding -> None, ImageSize -> 
                    Dynamic[{Automatic, 1.35 CurrentValue["FontCapHeight"]/
                    AbsoluteCurrentValue[Magnification]}]], 
                    StyleBox[
                    RowBox[{"GrayLevel", "[", "0", "]"}], NumberMarks -> 
                    False]], Appearance -> None, BaseStyle -> {}, 
                    BaselinePosition -> Baseline, DefaultBaseStyle -> {}, 
                    ButtonFunction :> With[{Typeset`box$ = EvaluationBox[]}, 
                    If[
                    Not[
                    AbsoluteCurrentValue["Deployed"]], 
                    SelectionMove[Typeset`box$, All, Expression]; 
                    FrontEnd`Private`$ColorSelectorInitialAlpha = 1; 
                    FrontEnd`Private`$ColorSelectorInitialColor = 
                    GrayLevel[0]; FrontEnd`Private`$ColorSelectorUseMakeBoxes = 
                    True; MathLink`CallFrontEnd[
                    FrontEnd`AttachCell[Typeset`box$, 
                    FrontEndResource["GrayLevelColorValueSelector"], {
                    0, {Left, Bottom}}, {Left, Top}, 
                    "ClosingActions" -> {
                    "SelectionDeparture", "ParentChanged", 
                    "EvaluatorQuit"}]]]], BaseStyle -> Inherited, Evaluator -> 
                    Automatic, Method -> "Preemptive"], 
                    GrayLevel[0], Editable -> False, Selectable -> False], 
                    ",", 
                    RowBox[{"Opacity", "[", "0.3`", "]"}]}], "]"}], "]"}], 
                    ",", 
                    RowBox[{"Opacity", "[", "0.7`", "]"}], ",", 
                    InterpretationBox[
                    ButtonBox[
                    TooltipBox[
                    GraphicsBox[{{
                    GrayLevel[0], 
                    RectangleBox[{0, 0}]}, {
                    GrayLevel[0], 
                    RectangleBox[{1, -1}]}, {
                    GrayLevel[1], 
                    RectangleBox[{0, -1}, {2, 1}]}}, DefaultBaseStyle -> 
                    "ColorSwatchGraphics", AspectRatio -> 1, Frame -> True, 
                    FrameStyle -> GrayLevel[0.6666666666666666], FrameTicks -> 
                    None, PlotRangePadding -> None, ImageSize -> 
                    Dynamic[{Automatic, 1.35 CurrentValue["FontCapHeight"]/
                    AbsoluteCurrentValue[Magnification]}]], 
                    StyleBox[
                    RowBox[{"GrayLevel", "[", "1", "]"}], NumberMarks -> 
                    False]], Appearance -> None, BaseStyle -> {}, 
                    BaselinePosition -> Baseline, DefaultBaseStyle -> {}, 
                    ButtonFunction :> With[{Typeset`box$ = EvaluationBox[]}, 
                    If[
                    Not[
                    AbsoluteCurrentValue["Deployed"]], 
                    SelectionMove[Typeset`box$, All, Expression]; 
                    FrontEnd`Private`$ColorSelectorInitialAlpha = 1; 
                    FrontEnd`Private`$ColorSelectorInitialColor = 
                    GrayLevel[1]; 
                    FrontEnd`Private`$ColorSelectorUseMakeBoxes = True; 
                    MathLink`CallFrontEnd[
                    FrontEnd`AttachCell[Typeset`box$, 
                    FrontEndResource["GrayLevelColorValueSelector"], {
                    0, {Left, Bottom}}, {Left, Top}, 
                    "ClosingActions" -> {
                    "SelectionDeparture", "ParentChanged", 
                    "EvaluatorQuit"}]]]], BaseStyle -> Inherited, Evaluator -> 
                    Automatic, Method -> "Preemptive"], 
                    GrayLevel[1], Editable -> False, Selectable -> False]}], 
                    "]"}], ",", 
                   RowBox[{"Directive", "[", 
                    RowBox[{
                    RowBox[{"EdgeForm", "[", 
                    RowBox[{"Directive", "[", 
                    RowBox[{
                    InterpretationBox[
                    ButtonBox[
                    TooltipBox[
                    GraphicsBox[{{
                    GrayLevel[0], 
                    RectangleBox[{0, 0}]}, {
                    GrayLevel[0], 
                    RectangleBox[{1, -1}]}, {
                    GrayLevel[0], 
                    RectangleBox[{0, -1}, {2, 1}]}}, DefaultBaseStyle -> 
                    "ColorSwatchGraphics", AspectRatio -> 1, Frame -> True, 
                    FrameStyle -> GrayLevel[0.], FrameTicks -> None, 
                    PlotRangePadding -> None, ImageSize -> 
                    Dynamic[{Automatic, 1.35 CurrentValue["FontCapHeight"]/
                    AbsoluteCurrentValue[Magnification]}]], 
                    StyleBox[
                    RowBox[{"GrayLevel", "[", "0", "]"}], NumberMarks -> 
                    False]], Appearance -> None, BaseStyle -> {}, 
                    BaselinePosition -> Baseline, DefaultBaseStyle -> {}, 
                    ButtonFunction :> With[{Typeset`box$ = EvaluationBox[]}, 
                    If[
                    Not[
                    AbsoluteCurrentValue["Deployed"]], 
                    SelectionMove[Typeset`box$, All, Expression]; 
                    FrontEnd`Private`$ColorSelectorInitialAlpha = 1; 
                    FrontEnd`Private`$ColorSelectorInitialColor = 
                    GrayLevel[0]; FrontEnd`Private`$ColorSelectorUseMakeBoxes = 
                    True; MathLink`CallFrontEnd[
                    FrontEnd`AttachCell[Typeset`box$, 
                    FrontEndResource["GrayLevelColorValueSelector"], {
                    0, {Left, Bottom}}, {Left, Top}, 
                    "ClosingActions" -> {
                    "SelectionDeparture", "ParentChanged", 
                    "EvaluatorQuit"}]]]], BaseStyle -> Inherited, Evaluator -> 
                    Automatic, Method -> "Preemptive"], 
                    GrayLevel[0], Editable -> False, Selectable -> False], 
                    ",", 
                    RowBox[{"Opacity", "[", "0.3`", "]"}]}], "]"}], "]"}], 
                    ",", 
                    RowBox[{"Opacity", "[", "0.7`", "]"}], ",", 
                    InterpretationBox[
                    ButtonBox[
                    TooltipBox[
                    GraphicsBox[{{
                    GrayLevel[0], 
                    RectangleBox[{0, 0}]}, {
                    GrayLevel[0], 
                    RectangleBox[{1, -1}]}, {
                    GrayLevel[1], 
                    RectangleBox[{0, -1}, {2, 1}]}}, DefaultBaseStyle -> 
                    "ColorSwatchGraphics", AspectRatio -> 1, Frame -> True, 
                    FrameStyle -> GrayLevel[0.6666666666666666], FrameTicks -> 
                    None, PlotRangePadding -> None, ImageSize -> 
                    Dynamic[{Automatic, 1.35 CurrentValue["FontCapHeight"]/
                    AbsoluteCurrentValue[Magnification]}]], 
                    StyleBox[
                    RowBox[{"GrayLevel", "[", "1", "]"}], NumberMarks -> 
                    False]], Appearance -> None, BaseStyle -> {}, 
                    BaselinePosition -> Baseline, DefaultBaseStyle -> {}, 
                    ButtonFunction :> With[{Typeset`box$ = EvaluationBox[]}, 
                    If[
                    Not[
                    AbsoluteCurrentValue["Deployed"]], 
                    SelectionMove[Typeset`box$, All, Expression]; 
                    FrontEnd`Private`$ColorSelectorInitialAlpha = 1; 
                    FrontEnd`Private`$ColorSelectorInitialColor = 
                    GrayLevel[1]; 
                    FrontEnd`Private`$ColorSelectorUseMakeBoxes = True; 
                    MathLink`CallFrontEnd[
                    FrontEnd`AttachCell[Typeset`box$, 
                    FrontEndResource["GrayLevelColorValueSelector"], {
                    0, {Left, Bottom}}, {Left, Top}, 
                    "ClosingActions" -> {
                    "SelectionDeparture", "ParentChanged", 
                    "EvaluatorQuit"}]]]], BaseStyle -> Inherited, Evaluator -> 
                    Automatic, Method -> "Preemptive"], 
                    GrayLevel[1], Editable -> False, Selectable -> False]}], 
                    "]"}], ",", 
                   RowBox[{"Directive", "[", 
                    RowBox[{
                    RowBox[{"EdgeForm", "[", 
                    RowBox[{"Directive", "[", 
                    RowBox[{
                    InterpretationBox[
                    ButtonBox[
                    TooltipBox[
                    GraphicsBox[{{
                    GrayLevel[0], 
                    RectangleBox[{0, 0}]}, {
                    GrayLevel[0], 
                    RectangleBox[{1, -1}]}, {
                    GrayLevel[0], 
                    RectangleBox[{0, -1}, {2, 1}]}}, DefaultBaseStyle -> 
                    "ColorSwatchGraphics", AspectRatio -> 1, Frame -> True, 
                    FrameStyle -> GrayLevel[0.], FrameTicks -> None, 
                    PlotRangePadding -> None, ImageSize -> 
                    Dynamic[{Automatic, 1.35 CurrentValue["FontCapHeight"]/
                    AbsoluteCurrentValue[Magnification]}]], 
                    StyleBox[
                    RowBox[{"GrayLevel", "[", "0", "]"}], NumberMarks -> 
                    False]], Appearance -> None, BaseStyle -> {}, 
                    BaselinePosition -> Baseline, DefaultBaseStyle -> {}, 
                    ButtonFunction :> With[{Typeset`box$ = EvaluationBox[]}, 
                    If[
                    Not[
                    AbsoluteCurrentValue["Deployed"]], 
                    SelectionMove[Typeset`box$, All, Expression]; 
                    FrontEnd`Private`$ColorSelectorInitialAlpha = 1; 
                    FrontEnd`Private`$ColorSelectorInitialColor = 
                    GrayLevel[0]; FrontEnd`Private`$ColorSelectorUseMakeBoxes = 
                    True; MathLink`CallFrontEnd[
                    FrontEnd`AttachCell[Typeset`box$, 
                    FrontEndResource["GrayLevelColorValueSelector"], {
                    0, {Left, Bottom}}, {Left, Top}, 
                    "ClosingActions" -> {
                    "SelectionDeparture", "ParentChanged", 
                    "EvaluatorQuit"}]]]], BaseStyle -> Inherited, Evaluator -> 
                    Automatic, Method -> "Preemptive"], 
                    GrayLevel[0], Editable -> False, Selectable -> False], 
                    ",", 
                    RowBox[{"Opacity", "[", "0.3`", "]"}]}], "]"}], "]"}], 
                    ",", 
                    RowBox[{"Opacity", "[", "0.7`", "]"}], ",", 
                    InterpretationBox[
                    ButtonBox[
                    TooltipBox[
                    GraphicsBox[{{
                    GrayLevel[0], 
                    RectangleBox[{0, 0}]}, {
                    GrayLevel[0], 
                    RectangleBox[{1, -1}]}, {
                    GrayLevel[1], 
                    RectangleBox[{0, -1}, {2, 1}]}}, DefaultBaseStyle -> 
                    "ColorSwatchGraphics", AspectRatio -> 1, Frame -> True, 
                    FrameStyle -> GrayLevel[0.6666666666666666], FrameTicks -> 
                    None, PlotRangePadding -> None, ImageSize -> 
                    Dynamic[{Automatic, 1.35 CurrentValue["FontCapHeight"]/
                    AbsoluteCurrentValue[Magnification]}]], 
                    StyleBox[
                    RowBox[{"GrayLevel", "[", "1", "]"}], NumberMarks -> 
                    False]], Appearance -> None, BaseStyle -> {}, 
                    BaselinePosition -> Baseline, DefaultBaseStyle -> {}, 
                    ButtonFunction :> With[{Typeset`box$ = EvaluationBox[]}, 
                    If[
                    Not[
                    AbsoluteCurrentValue["Deployed"]], 
                    SelectionMove[Typeset`box$, All, Expression]; 
                    FrontEnd`Private`$ColorSelectorInitialAlpha = 1; 
                    FrontEnd`Private`$ColorSelectorInitialColor = 
                    GrayLevel[1]; 
                    FrontEnd`Private`$ColorSelectorUseMakeBoxes = True; 
                    MathLink`CallFrontEnd[
                    FrontEnd`AttachCell[Typeset`box$, 
                    FrontEndResource["GrayLevelColorValueSelector"], {
                    0, {Left, Bottom}}, {Left, Top}, 
                    "ClosingActions" -> {
                    "SelectionDeparture", "ParentChanged", 
                    "EvaluatorQuit"}]]]], BaseStyle -> Inherited, Evaluator -> 
                    Automatic, Method -> "Preemptive"], 
                    GrayLevel[1], Editable -> False, Selectable -> False]}], 
                    "]"}], ",", 
                   RowBox[{"Directive", "[", 
                    RowBox[{
                    RowBox[{"EdgeForm", "[", 
                    RowBox[{"Directive", "[", 
                    RowBox[{
                    InterpretationBox[
                    ButtonBox[
                    TooltipBox[
                    GraphicsBox[{{
                    GrayLevel[0], 
                    RectangleBox[{0, 0}]}, {
                    GrayLevel[0], 
                    RectangleBox[{1, -1}]}, {
                    GrayLevel[0], 
                    RectangleBox[{0, -1}, {2, 1}]}}, DefaultBaseStyle -> 
                    "ColorSwatchGraphics", AspectRatio -> 1, Frame -> True, 
                    FrameStyle -> GrayLevel[0.], FrameTicks -> None, 
                    PlotRangePadding -> None, ImageSize -> 
                    Dynamic[{Automatic, 1.35 CurrentValue["FontCapHeight"]/
                    AbsoluteCurrentValue[Magnification]}]], 
                    StyleBox[
                    RowBox[{"GrayLevel", "[", "0", "]"}], NumberMarks -> 
                    False]], Appearance -> None, BaseStyle -> {}, 
                    BaselinePosition -> Baseline, DefaultBaseStyle -> {}, 
                    ButtonFunction :> With[{Typeset`box$ = EvaluationBox[]}, 
                    If[
                    Not[
                    AbsoluteCurrentValue["Deployed"]], 
                    SelectionMove[Typeset`box$, All, Expression]; 
                    FrontEnd`Private`$ColorSelectorInitialAlpha = 1; 
                    FrontEnd`Private`$ColorSelectorInitialColor = 
                    GrayLevel[0]; FrontEnd`Private`$ColorSelectorUseMakeBoxes = 
                    True; MathLink`CallFrontEnd[
                    FrontEnd`AttachCell[Typeset`box$, 
                    FrontEndResource["GrayLevelColorValueSelector"], {
                    0, {Left, Bottom}}, {Left, Top}, 
                    "ClosingActions" -> {
                    "SelectionDeparture", "ParentChanged", 
                    "EvaluatorQuit"}]]]], BaseStyle -> Inherited, Evaluator -> 
                    Automatic, Method -> "Preemptive"], 
                    GrayLevel[0], Editable -> False, Selectable -> False], 
                    ",", 
                    RowBox[{"Opacity", "[", "0.3`", "]"}]}], "]"}], "]"}], 
                    ",", 
                    RowBox[{"Opacity", "[", "0.7`", "]"}], ",", 
                    InterpretationBox[
                    ButtonBox[
                    TooltipBox[
                    GraphicsBox[{{
                    GrayLevel[0], 
                    RectangleBox[{0, 0}]}, {
                    GrayLevel[0], 
                    RectangleBox[{1, -1}]}, {
                    GrayLevel[1], 
                    RectangleBox[{0, -1}, {2, 1}]}}, DefaultBaseStyle -> 
                    "ColorSwatchGraphics", AspectRatio -> 1, Frame -> True, 
                    FrameStyle -> GrayLevel[0.6666666666666666], FrameTicks -> 
                    None, PlotRangePadding -> None, ImageSize -> 
                    Dynamic[{Automatic, 1.35 CurrentValue["FontCapHeight"]/
                    AbsoluteCurrentValue[Magnification]}]], 
                    StyleBox[
                    RowBox[{"GrayLevel", "[", "1", "]"}], NumberMarks -> 
                    False]], Appearance -> None, BaseStyle -> {}, 
                    BaselinePosition -> Baseline, DefaultBaseStyle -> {}, 
                    ButtonFunction :> With[{Typeset`box$ = EvaluationBox[]}, 
                    If[
                    Not[
                    AbsoluteCurrentValue["Deployed"]], 
                    SelectionMove[Typeset`box$, All, Expression]; 
                    FrontEnd`Private`$ColorSelectorInitialAlpha = 1; 
                    FrontEnd`Private`$ColorSelectorInitialColor = 
                    GrayLevel[1]; 
                    FrontEnd`Private`$ColorSelectorUseMakeBoxes = True; 
                    MathLink`CallFrontEnd[
                    FrontEnd`AttachCell[Typeset`box$, 
                    FrontEndResource["GrayLevelColorValueSelector"], {
                    0, {Left, Bottom}}, {Left, Top}, 
                    "ClosingActions" -> {
                    "SelectionDeparture", "ParentChanged", 
                    "EvaluatorQuit"}]]]], BaseStyle -> Inherited, Evaluator -> 
                    Automatic, Method -> "Preemptive"], 
                    GrayLevel[1], Editable -> False, Selectable -> False]}], 
                    "]"}], ",", 
                   RowBox[{"Directive", "[", 
                    RowBox[{
                    RowBox[{"EdgeForm", "[", 
                    RowBox[{"Directive", "[", 
                    RowBox[{
                    InterpretationBox[
                    ButtonBox[
                    TooltipBox[
                    GraphicsBox[{{
                    GrayLevel[0], 
                    RectangleBox[{0, 0}]}, {
                    GrayLevel[0], 
                    RectangleBox[{1, -1}]}, {
                    GrayLevel[0], 
                    RectangleBox[{0, -1}, {2, 1}]}}, DefaultBaseStyle -> 
                    "ColorSwatchGraphics", AspectRatio -> 1, Frame -> True, 
                    FrameStyle -> GrayLevel[0.], FrameTicks -> None, 
                    PlotRangePadding -> None, ImageSize -> 
                    Dynamic[{Automatic, 1.35 CurrentValue["FontCapHeight"]/
                    AbsoluteCurrentValue[Magnification]}]], 
                    StyleBox[
                    RowBox[{"GrayLevel", "[", "0", "]"}], NumberMarks -> 
                    False]], Appearance -> None, BaseStyle -> {}, 
                    BaselinePosition -> Baseline, DefaultBaseStyle -> {}, 
                    ButtonFunction :> With[{Typeset`box$ = EvaluationBox[]}, 
                    If[
                    Not[
                    AbsoluteCurrentValue["Deployed"]], 
                    SelectionMove[Typeset`box$, All, Expression]; 
                    FrontEnd`Private`$ColorSelectorInitialAlpha = 1; 
                    FrontEnd`Private`$ColorSelectorInitialColor = 
                    GrayLevel[0]; FrontEnd`Private`$ColorSelectorUseMakeBoxes = 
                    True; MathLink`CallFrontEnd[
                    FrontEnd`AttachCell[Typeset`box$, 
                    FrontEndResource["GrayLevelColorValueSelector"], {
                    0, {Left, Bottom}}, {Left, Top}, 
                    "ClosingActions" -> {
                    "SelectionDeparture", "ParentChanged", 
                    "EvaluatorQuit"}]]]], BaseStyle -> Inherited, Evaluator -> 
                    Automatic, Method -> "Preemptive"], 
                    GrayLevel[0], Editable -> False, Selectable -> False], 
                    ",", 
                    RowBox[{"Opacity", "[", "0.3`", "]"}]}], "]"}], "]"}], 
                    ",", 
                    RowBox[{"Opacity", "[", "0.7`", "]"}], ",", 
                    InterpretationBox[
                    ButtonBox[
                    TooltipBox[
                    GraphicsBox[{{
                    GrayLevel[0], 
                    RectangleBox[{0, 0}]}, {
                    GrayLevel[0], 
                    RectangleBox[{1, -1}]}, {
                    GrayLevel[1], 
                    RectangleBox[{0, -1}, {2, 1}]}}, DefaultBaseStyle -> 
                    "ColorSwatchGraphics", AspectRatio -> 1, Frame -> True, 
                    FrameStyle -> GrayLevel[0.6666666666666666], FrameTicks -> 
                    None, PlotRangePadding -> None, ImageSize -> 
                    Dynamic[{Automatic, 1.35 CurrentValue["FontCapHeight"]/
                    AbsoluteCurrentValue[Magnification]}]], 
                    StyleBox[
                    RowBox[{"GrayLevel", "[", "1", "]"}], NumberMarks -> 
                    False]], Appearance -> None, BaseStyle -> {}, 
                    BaselinePosition -> Baseline, DefaultBaseStyle -> {}, 
                    ButtonFunction :> With[{Typeset`box$ = EvaluationBox[]}, 
                    If[
                    Not[
                    AbsoluteCurrentValue["Deployed"]], 
                    SelectionMove[Typeset`box$, All, Expression]; 
                    FrontEnd`Private`$ColorSelectorInitialAlpha = 1; 
                    FrontEnd`Private`$ColorSelectorInitialColor = 
                    GrayLevel[1]; 
                    FrontEnd`Private`$ColorSelectorUseMakeBoxes = True; 
                    MathLink`CallFrontEnd[
                    FrontEnd`AttachCell[Typeset`box$, 
                    FrontEndResource["GrayLevelColorValueSelector"], {
                    0, {Left, Bottom}}, {Left, Top}, 
                    "ClosingActions" -> {
                    "SelectionDeparture", "ParentChanged", 
                    "EvaluatorQuit"}]]]], BaseStyle -> Inherited, Evaluator -> 
                    Automatic, Method -> "Preemptive"], 
                    GrayLevel[1], Editable -> False, Selectable -> False]}], 
                    "]"}], ",", 
                   RowBox[{"Directive", "[", 
                    RowBox[{
                    RowBox[{"EdgeForm", "[", 
                    RowBox[{"Directive", "[", 
                    RowBox[{
                    InterpretationBox[
                    ButtonBox[
                    TooltipBox[
                    GraphicsBox[{{
                    GrayLevel[0], 
                    RectangleBox[{0, 0}]}, {
                    GrayLevel[0], 
                    RectangleBox[{1, -1}]}, {
                    GrayLevel[0], 
                    RectangleBox[{0, -1}, {2, 1}]}}, DefaultBaseStyle -> 
                    "ColorSwatchGraphics", AspectRatio -> 1, Frame -> True, 
                    FrameStyle -> GrayLevel[0.], FrameTicks -> None, 
                    PlotRangePadding -> None, ImageSize -> 
                    Dynamic[{Automatic, 1.35 CurrentValue["FontCapHeight"]/
                    AbsoluteCurrentValue[Magnification]}]], 
                    StyleBox[
                    RowBox[{"GrayLevel", "[", "0", "]"}], NumberMarks -> 
                    False]], Appearance -> None, BaseStyle -> {}, 
                    BaselinePosition -> Baseline, DefaultBaseStyle -> {}, 
                    ButtonFunction :> With[{Typeset`box$ = EvaluationBox[]}, 
                    If[
                    Not[
                    AbsoluteCurrentValue["Deployed"]], 
                    SelectionMove[Typeset`box$, All, Expression]; 
                    FrontEnd`Private`$ColorSelectorInitialAlpha = 1; 
                    FrontEnd`Private`$ColorSelectorInitialColor = 
                    GrayLevel[0]; FrontEnd`Private`$ColorSelectorUseMakeBoxes = 
                    True; MathLink`CallFrontEnd[
                    FrontEnd`AttachCell[Typeset`box$, 
                    FrontEndResource["GrayLevelColorValueSelector"], {
                    0, {Left, Bottom}}, {Left, Top}, 
                    "ClosingActions" -> {
                    "SelectionDeparture", "ParentChanged", 
                    "EvaluatorQuit"}]]]], BaseStyle -> Inherited, Evaluator -> 
                    Automatic, Method -> "Preemptive"], 
                    GrayLevel[0], Editable -> False, Selectable -> False], 
                    ",", 
                    RowBox[{"Opacity", "[", "0.3`", "]"}]}], "]"}], "]"}], 
                    ",", 
                    RowBox[{"Opacity", "[", "0.7`", "]"}], ",", 
                    InterpretationBox[
                    ButtonBox[
                    TooltipBox[
                    GraphicsBox[{{
                    GrayLevel[0], 
                    RectangleBox[{0, 0}]}, {
                    GrayLevel[0], 
                    RectangleBox[{1, -1}]}, {
                    GrayLevel[1], 
                    RectangleBox[{0, -1}, {2, 1}]}}, DefaultBaseStyle -> 
                    "ColorSwatchGraphics", AspectRatio -> 1, Frame -> True, 
                    FrameStyle -> GrayLevel[0.6666666666666666], FrameTicks -> 
                    None, PlotRangePadding -> None, ImageSize -> 
                    Dynamic[{Automatic, 1.35 CurrentValue["FontCapHeight"]/
                    AbsoluteCurrentValue[Magnification]}]], 
                    StyleBox[
                    RowBox[{"GrayLevel", "[", "1", "]"}], NumberMarks -> 
                    False]], Appearance -> None, BaseStyle -> {}, 
                    BaselinePosition -> Baseline, DefaultBaseStyle -> {}, 
                    ButtonFunction :> With[{Typeset`box$ = EvaluationBox[]}, 
                    If[
                    Not[
                    AbsoluteCurrentValue["Deployed"]], 
                    SelectionMove[Typeset`box$, All, Expression]; 
                    FrontEnd`Private`$ColorSelectorInitialAlpha = 1; 
                    FrontEnd`Private`$ColorSelectorInitialColor = 
                    GrayLevel[1]; 
                    FrontEnd`Private`$ColorSelectorUseMakeBoxes = True; 
                    MathLink`CallFrontEnd[
                    FrontEnd`AttachCell[Typeset`box$, 
                    FrontEndResource["GrayLevelColorValueSelector"], {
                    0, {Left, Bottom}}, {Left, Top}, 
                    "ClosingActions" -> {
                    "SelectionDeparture", "ParentChanged", 
                    "EvaluatorQuit"}]]]], BaseStyle -> Inherited, Evaluator -> 
                    Automatic, Method -> "Preemptive"], 
                    GrayLevel[1], Editable -> False, Selectable -> False]}], 
                    "]"}], ",", 
                   RowBox[{"Directive", "[", 
                    RowBox[{
                    RowBox[{"EdgeForm", "[", 
                    RowBox[{"Directive", "[", 
                    RowBox[{
                    InterpretationBox[
                    ButtonBox[
                    TooltipBox[
                    GraphicsBox[{{
                    GrayLevel[0], 
                    RectangleBox[{0, 0}]}, {
                    GrayLevel[0], 
                    RectangleBox[{1, -1}]}, {
                    GrayLevel[0], 
                    RectangleBox[{0, -1}, {2, 1}]}}, DefaultBaseStyle -> 
                    "ColorSwatchGraphics", AspectRatio -> 1, Frame -> True, 
                    FrameStyle -> GrayLevel[0.], FrameTicks -> None, 
                    PlotRangePadding -> None, ImageSize -> 
                    Dynamic[{Automatic, 1.35 CurrentValue["FontCapHeight"]/
                    AbsoluteCurrentValue[Magnification]}]], 
                    StyleBox[
                    RowBox[{"GrayLevel", "[", "0", "]"}], NumberMarks -> 
                    False]], Appearance -> None, BaseStyle -> {}, 
                    BaselinePosition -> Baseline, DefaultBaseStyle -> {}, 
                    ButtonFunction :> With[{Typeset`box$ = EvaluationBox[]}, 
                    If[
                    Not[
                    AbsoluteCurrentValue["Deployed"]], 
                    SelectionMove[Typeset`box$, All, Expression]; 
                    FrontEnd`Private`$ColorSelectorInitialAlpha = 1; 
                    FrontEnd`Private`$ColorSelectorInitialColor = 
                    GrayLevel[0]; FrontEnd`Private`$ColorSelectorUseMakeBoxes = 
                    True; MathLink`CallFrontEnd[
                    FrontEnd`AttachCell[Typeset`box$, 
                    FrontEndResource["GrayLevelColorValueSelector"], {
                    0, {Left, Bottom}}, {Left, Top}, 
                    "ClosingActions" -> {
                    "SelectionDeparture", "ParentChanged", 
                    "EvaluatorQuit"}]]]], BaseStyle -> Inherited, Evaluator -> 
                    Automatic, Method -> "Preemptive"], 
                    GrayLevel[0], Editable -> False, Selectable -> False], 
                    ",", 
                    RowBox[{"Opacity", "[", "0.3`", "]"}]}], "]"}], "]"}], 
                    ",", 
                    RowBox[{"Opacity", "[", "0.7`", "]"}], ",", 
                    InterpretationBox[
                    ButtonBox[
                    TooltipBox[
                    GraphicsBox[{{
                    GrayLevel[0], 
                    RectangleBox[{0, 0}]}, {
                    GrayLevel[0], 
                    RectangleBox[{1, -1}]}, {
                    GrayLevel[1], 
                    RectangleBox[{0, -1}, {2, 1}]}}, DefaultBaseStyle -> 
                    "ColorSwatchGraphics", AspectRatio -> 1, Frame -> True, 
                    FrameStyle -> GrayLevel[0.6666666666666666], FrameTicks -> 
                    None, PlotRangePadding -> None, ImageSize -> 
                    Dynamic[{Automatic, 1.35 CurrentValue["FontCapHeight"]/
                    AbsoluteCurrentValue[Magnification]}]], 
                    StyleBox[
                    RowBox[{"GrayLevel", "[", "1", "]"}], NumberMarks -> 
                    False]], Appearance -> None, BaseStyle -> {}, 
                    BaselinePosition -> Baseline, DefaultBaseStyle -> {}, 
                    ButtonFunction :> With[{Typeset`box$ = EvaluationBox[]}, 
                    If[
                    Not[
                    AbsoluteCurrentValue["Deployed"]], 
                    SelectionMove[Typeset`box$, All, Expression]; 
                    FrontEnd`Private`$ColorSelectorInitialAlpha = 1; 
                    FrontEnd`Private`$ColorSelectorInitialColor = 
                    GrayLevel[1]; 
                    FrontEnd`Private`$ColorSelectorUseMakeBoxes = True; 
                    MathLink`CallFrontEnd[
                    FrontEnd`AttachCell[Typeset`box$, 
                    FrontEndResource["GrayLevelColorValueSelector"], {
                    0, {Left, Bottom}}, {Left, Top}, 
                    "ClosingActions" -> {
                    "SelectionDeparture", "ParentChanged", 
                    "EvaluatorQuit"}]]]], BaseStyle -> Inherited, Evaluator -> 
                    Automatic, Method -> "Preemptive"], 
                    GrayLevel[1], Editable -> False, Selectable -> False]}], 
                    "]"}], ",", 
                   RowBox[{"Directive", "[", 
                    RowBox[{
                    RowBox[{"EdgeForm", "[", 
                    RowBox[{"Directive", "[", 
                    RowBox[{
                    InterpretationBox[
                    ButtonBox[
                    TooltipBox[
                    GraphicsBox[{{
                    GrayLevel[0], 
                    RectangleBox[{0, 0}]}, {
                    GrayLevel[0], 
                    RectangleBox[{1, -1}]}, {
                    GrayLevel[0], 
                    RectangleBox[{0, -1}, {2, 1}]}}, DefaultBaseStyle -> 
                    "ColorSwatchGraphics", AspectRatio -> 1, Frame -> True, 
                    FrameStyle -> GrayLevel[0.], FrameTicks -> None, 
                    PlotRangePadding -> None, ImageSize -> 
                    Dynamic[{Automatic, 1.35 CurrentValue["FontCapHeight"]/
                    AbsoluteCurrentValue[Magnification]}]], 
                    StyleBox[
                    RowBox[{"GrayLevel", "[", "0", "]"}], NumberMarks -> 
                    False]], Appearance -> None, BaseStyle -> {}, 
                    BaselinePosition -> Baseline, DefaultBaseStyle -> {}, 
                    ButtonFunction :> With[{Typeset`box$ = EvaluationBox[]}, 
                    If[
                    Not[
                    AbsoluteCurrentValue["Deployed"]], 
                    SelectionMove[Typeset`box$, All, Expression]; 
                    FrontEnd`Private`$ColorSelectorInitialAlpha = 1; 
                    FrontEnd`Private`$ColorSelectorInitialColor = 
                    GrayLevel[0]; FrontEnd`Private`$ColorSelectorUseMakeBoxes = 
                    True; MathLink`CallFrontEnd[
                    FrontEnd`AttachCell[Typeset`box$, 
                    FrontEndResource["GrayLevelColorValueSelector"], {
                    0, {Left, Bottom}}, {Left, Top}, 
                    "ClosingActions" -> {
                    "SelectionDeparture", "ParentChanged", 
                    "EvaluatorQuit"}]]]], BaseStyle -> Inherited, Evaluator -> 
                    Automatic, Method -> "Preemptive"], 
                    GrayLevel[0], Editable -> False, Selectable -> False], 
                    ",", 
                    RowBox[{"Opacity", "[", "0.3`", "]"}]}], "]"}], "]"}], 
                    ",", 
                    RowBox[{"Opacity", "[", "0.7`", "]"}], ",", 
                    InterpretationBox[
                    ButtonBox[
                    TooltipBox[
                    GraphicsBox[{{
                    GrayLevel[0], 
                    RectangleBox[{0, 0}]}, {
                    GrayLevel[0], 
                    RectangleBox[{1, -1}]}, {
                    GrayLevel[1], 
                    RectangleBox[{0, -1}, {2, 1}]}}, DefaultBaseStyle -> 
                    "ColorSwatchGraphics", AspectRatio -> 1, Frame -> True, 
                    FrameStyle -> GrayLevel[0.6666666666666666], FrameTicks -> 
                    None, PlotRangePadding -> None, ImageSize -> 
                    Dynamic[{Automatic, 1.35 CurrentValue["FontCapHeight"]/
                    AbsoluteCurrentValue[Magnification]}]], 
                    StyleBox[
                    RowBox[{"GrayLevel", "[", "1", "]"}], NumberMarks -> 
                    False]], Appearance -> None, BaseStyle -> {}, 
                    BaselinePosition -> Baseline, DefaultBaseStyle -> {}, 
                    ButtonFunction :> With[{Typeset`box$ = EvaluationBox[]}, 
                    If[
                    Not[
                    AbsoluteCurrentValue["Deployed"]], 
                    SelectionMove[Typeset`box$, All, Expression]; 
                    FrontEnd`Private`$ColorSelectorInitialAlpha = 1; 
                    FrontEnd`Private`$ColorSelectorInitialColor = 
                    GrayLevel[1]; 
                    FrontEnd`Private`$ColorSelectorUseMakeBoxes = True; 
                    MathLink`CallFrontEnd[
                    FrontEnd`AttachCell[Typeset`box$, 
                    FrontEndResource["GrayLevelColorValueSelector"], {
                    0, {Left, Bottom}}, {Left, Top}, 
                    "ClosingActions" -> {
                    "SelectionDeparture", "ParentChanged", 
                    "EvaluatorQuit"}]]]], BaseStyle -> Inherited, Evaluator -> 
                    Automatic, Method -> "Preemptive"], 
                    GrayLevel[1], Editable -> False, Selectable -> False]}], 
                    "]"}]}], "}"}]}], "}"}], ",", 
           RowBox[{"{", 
             RowBox[{
               RowBox[{"{", 
                 RowBox[{#, ",", #2, ",", #3, ",", #4}], "}"}], ",", 
               RowBox[{"{", "}"}]}], "}"}], ",", 
           RowBox[{"LegendMarkers", "\[Rule]", 
             RowBox[{"{", 
               RowBox[{
                 RowBox[{"{", 
                   
                   RowBox[{
                    "Automatic", ",", "Automatic", ",", "Automatic", ",", 
                    "Automatic"}], "}"}], ",", 
                 RowBox[{"{", "None", "}"}]}], "}"}]}], ",", 
           RowBox[{"LabelStyle", "\[Rule]", 
             RowBox[{"Directive", "[", 
               RowBox[{
                 InterpretationBox[
                  ButtonBox[
                   TooltipBox[
                    GraphicsBox[{{
                    GrayLevel[0], 
                    RectangleBox[{0, 0}]}, {
                    GrayLevel[0], 
                    RectangleBox[{1, -1}]}, {
                    GrayLevel[0], 
                    RectangleBox[{0, -1}, {2, 1}]}}, DefaultBaseStyle -> 
                    "ColorSwatchGraphics", AspectRatio -> 1, Frame -> True, 
                    FrameStyle -> GrayLevel[0.], FrameTicks -> None, 
                    PlotRangePadding -> None, ImageSize -> 
                    Dynamic[{
                    Automatic, 1.35 CurrentValue["FontCapHeight"]/
                    AbsoluteCurrentValue[Magnification]}]], 
                    StyleBox[
                    RowBox[{"GrayLevel", "[", "0", "]"}], NumberMarks -> 
                    False]], Appearance -> None, BaseStyle -> {}, 
                   BaselinePosition -> Baseline, DefaultBaseStyle -> {}, 
                   ButtonFunction :> With[{Typeset`box$ = EvaluationBox[]}, 
                    If[
                    Not[
                    AbsoluteCurrentValue["Deployed"]], 
                    SelectionMove[Typeset`box$, All, Expression]; 
                    FrontEnd`Private`$ColorSelectorInitialAlpha = 1; 
                    FrontEnd`Private`$ColorSelectorInitialColor = 
                    GrayLevel[0]; 
                    FrontEnd`Private`$ColorSelectorUseMakeBoxes = True; 
                    MathLink`CallFrontEnd[
                    FrontEnd`AttachCell[Typeset`box$, 
                    FrontEndResource["GrayLevelColorValueSelector"], {
                    0, {Left, Bottom}}, {Left, Top}, 
                    "ClosingActions" -> {
                    "SelectionDeparture", "ParentChanged", 
                    "EvaluatorQuit"}]]]], BaseStyle -> Inherited, Evaluator -> 
                   Automatic, Method -> "Preemptive"], 
                  GrayLevel[0], Editable -> False, Selectable -> False], ",", 
                 "Large"}], "]"}]}], ",", 
           RowBox[{"LegendLayout", "\[Rule]", "\"Row\""}]}], "]"}]& ), 
      Editable -> True], TraditionalForm], TraditionalForm]},
  "Legended",
  DisplayFunction->(GridBox[{{
      ItemBox[#2, DefaultBaseStyle -> "LabeledLabel"]}, {
      TagBox[
       ItemBox[
        PaneBox[
         TagBox[#, "SkipImageSizeLevel"], Alignment -> {Center, Baseline}, 
         BaselinePosition -> Baseline], DefaultBaseStyle -> "Labeled"], 
       "SkipImageSizeLevel"]}}, 
    GridBoxAlignment -> {"Columns" -> {{Center}}, "Rows" -> {{Center}}}, 
    AutoDelete -> False, GridBoxItemSize -> Automatic, 
    BaselinePosition -> {2, 1}]& ),
  Editable->True,
  InterpretationFunction->(RowBox[{"Legended", "[", 
     RowBox[{#, ",", 
       RowBox[{"Placed", "[", 
         RowBox[{#2, ",", "Above"}], "]"}]}], "]"}]& )]], "Output",
 CellChangeTimes->{{3.752320192415801*^9, 3.7523201962434072`*^9}, 
   3.758949185500331*^9, {3.7590020020236673`*^9, 3.759002028873989*^9}, {
   3.759474233308332*^9, 3.759474258533098*^9}, {3.759474348443763*^9, 
   3.759474406512639*^9}, {3.759474621176704*^9, 3.7594746316401787`*^9}, 
   3.759474916260549*^9, {3.759478446480092*^9, 3.759478458960064*^9}, 
   3.759496957624403*^9, 3.7598259416772957`*^9, 3.765171805776853*^9, {
   3.765171848577983*^9, 3.765171875652738*^9}, 3.765171926381521*^9, 
   3.7651719856064863`*^9, 3.765178598772386*^9, 3.765178634592988*^9},
 CellLabel->
  "Out[105]=",ExpressionUUID->"225931b1-d124-4ca6-b42d-e04f1309615b"],

Cell[BoxData[
 TemplateBox[{GraphicsBox[{{
      Directive[
       EdgeForm[
        Directive[
         GrayLevel[0], 
         Opacity[0.3]]], 
       RGBColor[0.982864, 0.7431472, 0.3262672], 
       Opacity[0.7]], {{
        Directive[
         RGBColor[1., 0.820127, 0.126955]], 
        Directive[
         EdgeForm[
          Directive[
           GrayLevel[0], 
           Opacity[0.3]]], 
         Opacity[0.7], 
         RGBColor[1., 0.820127, 0.126955]], 
        TagBox[
         TooltipBox[
          TagBox[
           DynamicBox[{
             FEPrivate`If[
              CurrentValue["MouseOver"], 
              EdgeForm[{
                GrayLevel[0.5], 
                AbsoluteThickness[1.5], 
                Opacity[0.66]}], {}, {}], 
             TagBox[
              DynamicBox[
               Typeset`ToBoxes[{
                 
                 Disk[{0.008036229999999998, 0.007731162806089}, {
                  0.0031447926206776243`, 0.003144792620677625}], 
                 If[
                  CurrentValue["MouseOver"], 
                  Quiet[
                   OptionValue[
                   System`BarFunctionDump`mouseover, {
                    "Highlight" -> "Post", "Post" -> {
                    Thickness[0.006550593645146096], 
                    
                    Circle[{0.008036229999999998, 0.007731162806089}, {
                    0.0035794213085065187`, 0.0035794213085065195`}]}}, 
                    "Post"]], {}]}, StandardForm, Graphics]], 
              Annotation[#, {{{0.004891437379322374, 0.011181022620677623`}, {
                0.004586370185411375, 0.010875955426766625`}}, {0.00803623, 
                0.007731162806089, 39.75}, {}}, "BubbleChartBubble"]& ]}], 
           StatusArea[#, 39.75]& , TagBoxNote -> "39.75"], 
          StyleBox["39.75`", {
            Directive[
             GrayLevel[0], Large]}, StripOnInput -> False]], Annotation[#, 
          Style[39.75, {
            Directive[
             GrayLevel[0], Large]}], "Tooltip"]& ]}, {
        Directive[
         RGBColor[
         0.9899876666666667, 0.5566463333333334, 0.06420996666666667]], 
        Directive[
         EdgeForm[
          Directive[
           GrayLevel[0], 
           Opacity[0.3]]], 
         Opacity[0.7], 
         RGBColor[
         0.9899876666666667, 0.5566463333333334, 0.06420996666666667]], 
        TagBox[
         TooltipBox[
          TagBox[
           DynamicBox[{
             FEPrivate`If[
              CurrentValue["MouseOver"], 
              EdgeForm[{
                GrayLevel[0.5], 
                AbsoluteThickness[1.5], 
                Opacity[0.66]}], {}, {}], 
             TagBox[
              DynamicBox[
               Typeset`ToBoxes[{
                 
                 Disk[{0.005663309999999998, 0.007731162806089}, {
                  0.003144792620677624, 0.003144792620677625}], 
                 If[
                  CurrentValue["MouseOver"], 
                  Quiet[
                   OptionValue[
                   System`BarFunctionDump`mouseover, {
                    "Highlight" -> "Post", "Post" -> {
                    Thickness[0.006550593645146096], 
                    
                    Circle[{0.005663309999999998, 0.007731162806089}, {
                    0.0035794213085065182`, 0.0035794213085065195`}]}}, 
                    "Post"]], {}]}, StandardForm, Graphics]], 
              Annotation[#, {{{0.0025185173793223744`, 
                0.008808102620677622}, {0.004586370185411375, 
                0.010875955426766625`}}, {0.00566331, 0.007731162806089, 
                39.75}, {}}, "BubbleChartBubble"]& ]}], 
           StatusArea[#, 39.75]& , TagBoxNote -> "39.75"], 
          StyleBox["39.75`", {
            Directive[
             GrayLevel[0], Large]}, StripOnInput -> False]], Annotation[#, 
          Style[39.75, {
            Directive[
             GrayLevel[0], Large]}], "Tooltip"]& ]}, {
        Directive[
         RGBColor[0.468742, 0., 0.0158236]], 
        Directive[
         EdgeForm[
          Directive[
           GrayLevel[0], 
           Opacity[0.3]]], 
         Opacity[0.7], 
         RGBColor[0.468742, 0., 0.0158236]], 
        TagBox[
         TooltipBox[
          TagBox[
           DynamicBox[{
             FEPrivate`If[
              CurrentValue["MouseOver"], 
              EdgeForm[{
                GrayLevel[0.5], 
                AbsoluteThickness[1.5], 
                Opacity[0.66]}], {}, {}], 
             TagBox[
              DynamicBox[
               Typeset`ToBoxes[{
                 
                 Disk[{0.00441332, 0.004886013710851}, {0.002558987841567568, 
                  0.0025589878415675687`}], 
                 If[
                  CurrentValue["MouseOver"], 
                  Quiet[
                   OptionValue[
                   System`BarFunctionDump`mouseover, {
                    "Highlight" -> "Post", "Post" -> {
                    Thickness[0.006550593645146096], 
                    
                    Circle[{0.00441332, 0.004886013710851}, {
                    0.002993616529396462, 0.002993616529396463}]}}, 
                    "Post"]], {}]}, StandardForm, Graphics]], 
              Annotation[#, {{{0.0018543321584324327`, 
                0.006972307841567568}, {0.0023270258692834316`, 
                0.007445001552418569}}, {0.00441332, 0.004886013710851, 
                29.125}, {}}, "BubbleChartBubble"]& ]}], 
           StatusArea[#, 29.125]& , TagBoxNote -> "29.125"], 
          StyleBox["29.125`", {
            Directive[
             GrayLevel[0], Large]}, StripOnInput -> False]], Annotation[#, 
          Style[29.125, {
            Directive[
             GrayLevel[0], Large]}], "Tooltip"]& ]}, {
        Directive[
         RGBColor[1., 0.820127, 0.126955]], 
        Directive[
         EdgeForm[
          Directive[
           GrayLevel[0], 
           Opacity[0.3]]], 
         Opacity[0.7], 
         RGBColor[1., 0.820127, 0.126955]], 
        TagBox[
         TooltipBox[
          TagBox[
           DynamicBox[{
             FEPrivate`If[
              CurrentValue["MouseOver"], 
              EdgeForm[{
                GrayLevel[0.5], 
                AbsoluteThickness[1.5], 
                Opacity[0.66]}], {}, {}], 
             TagBox[
              DynamicBox[
               Typeset`ToBoxes[{
                 
                 Disk[{0.0055191699999999995`, 0.013426257156891998`}, {
                  0.0025545019956604133`, 0.002554501995660414}], 
                 If[
                  CurrentValue["MouseOver"], 
                  Quiet[
                   OptionValue[
                   System`BarFunctionDump`mouseover, {
                    "Highlight" -> "Post", "Post" -> {
                    Thickness[0.006550593645146096], 
                    
                    Circle[{0.0055191699999999995`, 0.013426257156891998`}, {
                    0.0029891306834893077`, 0.0029891306834893086`}]}}, 
                    "Post"]], {}]}, StandardForm, Graphics]], 
              Annotation[#, {{{0.0029646680043395857`, 
                0.008073671995660413}, {0.010871755161231584`, 
                0.015980759152552412`}}, {0.00551917, 0.013426257156892, 
                29.05}, {}}, "BubbleChartBubble"]& ]}], 
           StatusArea[#, 29.05]& , TagBoxNote -> "29.05"], 
          StyleBox["29.05`", {
            Directive[
             GrayLevel[0], Large]}, StripOnInput -> False]], Annotation[#, 
          Style[29.05, {
            Directive[
             GrayLevel[0], Large]}], "Tooltip"]& ]}, {
        Directive[
         RGBColor[1., 0.820127, 0.126955]], 
        Directive[
         EdgeForm[
          Directive[
           GrayLevel[0], 
           Opacity[0.3]]], 
         Opacity[0.7], 
         RGBColor[1., 0.820127, 0.126955]], 
        TagBox[
         TooltipBox[
          TagBox[
           DynamicBox[{
             FEPrivate`If[
              CurrentValue["MouseOver"], 
              EdgeForm[{
                GrayLevel[0.5], 
                AbsoluteThickness[1.5], 
                Opacity[0.66]}], {}, {}], 
             TagBox[
              DynamicBox[
               Typeset`ToBoxes[{
                 
                 Disk[{0.00864442, 0.013580531760456}, {0.002539507200604864, 
                  0.002539507200604866}], 
                 If[
                  CurrentValue["MouseOver"], 
                  Quiet[
                   OptionValue[
                   System`BarFunctionDump`mouseover, {
                    "Highlight" -> "Post", "Post" -> {
                    Thickness[0.006550593645146096], 
                    
                    Circle[{0.00864442, 0.013580531760456}, {
                    0.0029741358884337586`, 0.0029741358884337603`}]}}, 
                    "Post"]], {}]}, StandardForm, Graphics]], 
              Annotation[#, {{{0.006104912799395136, 0.011183927200604864`}, {
                0.011041024559851134`, 0.016120038961060866`}}, {0.00864442, 
                0.013580531760456, 28.8}, {}}, "BubbleChartBubble"]& ]}], 
           StatusArea[#, 28.8]& , TagBoxNote -> "28.8"], 
          StyleBox["28.8`", {
            Directive[
             GrayLevel[0], Large]}, StripOnInput -> False]], Annotation[#, 
          Style[28.8, {
            Directive[
             GrayLevel[0], Large]}], "Tooltip"]& ]}, {
        Directive[
         RGBColor[1., 0.820127, 0.126955]], 
        Directive[
         EdgeForm[
          Directive[
           GrayLevel[0], 
           Opacity[0.3]]], 
         Opacity[0.7], 
         RGBColor[1., 0.820127, 0.126955]], 
        TagBox[
         TooltipBox[
          TagBox[
           DynamicBox[{
             FEPrivate`If[
              CurrentValue["MouseOver"], 
              EdgeForm[{
                GrayLevel[0.5], 
                AbsoluteThickness[1.5], 
                Opacity[0.66]}], {}, {}], 
             TagBox[
              DynamicBox[
               Typeset`ToBoxes[{
                 
                 Disk[{0.01610696, 0.014159719503325}, {0.002525956142821806, 
                  0.0025259561428218075`}], 
                 If[
                  CurrentValue["MouseOver"], 
                  Quiet[
                   OptionValue[
                   System`BarFunctionDump`mouseover, {
                    "Highlight" -> "Post", "Post" -> {
                    Thickness[0.006550593645146096], 
                    
                    Circle[{0.01610696, 0.014159719503325}, {
                    0.0029605848306507, 0.002960584830650702}]}}, 
                    "Post"]], {}]}, StandardForm, Graphics]], 
              Annotation[#, {{{0.013581003857178194`, 
                0.018632916142821806`}, {0.011633763360503192`, 
                0.016685675646146807`}}, {0.01610696, 0.014159719503325, 
                28.575}, {}}, "BubbleChartBubble"]& ]}], 
           StatusArea[#, 28.575]& , TagBoxNote -> "28.575"], 
          StyleBox["28.575`", {
            Directive[
             GrayLevel[0], Large]}, StripOnInput -> False]], Annotation[#, 
          Style[28.575, {
            Directive[
             GrayLevel[0], Large]}], "Tooltip"]& ]}, {
        Directive[
         RGBColor[0.468742, 0., 0.0158236]], 
        Directive[
         EdgeForm[
          Directive[
           GrayLevel[0], 
           Opacity[0.3]]], 
         Opacity[0.7], 
         RGBColor[0.468742, 0., 0.0158236]], 
        TagBox[
         TooltipBox[
          TagBox[
           DynamicBox[{
             FEPrivate`If[
              CurrentValue["MouseOver"], 
              EdgeForm[{
                GrayLevel[0.5], 
                AbsoluteThickness[1.5], 
                Opacity[0.66]}], {}, {}], 
             TagBox[
              DynamicBox[
               Typeset`ToBoxes[{
                 
                 Disk[{0.00622088, 0.005037819144345}, {
                  0.0023478652908040638`, 0.0023478652908040633`}], 
                 If[
                  CurrentValue["MouseOver"], 
                  Quiet[
                   OptionValue[
                   System`BarFunctionDump`mouseover, {
                    "Highlight" -> "Post", "Post" -> {
                    Thickness[0.006550593645146096], 
                    
                    Circle[{0.00622088, 0.005037819144345}, {
                    0.002782493978632958, 0.0027824939786329577`}]}}, 
                    "Post"]], {}]}, StandardForm, Graphics]], 
              Annotation[#, {{{0.0038730147091959365`, 
                0.008568745290804064}, {0.002689953853540937, 
                0.0073856844351490635`}}, {0.00622088, 0.005037819144345, 
                25.7}, {}}, "BubbleChartBubble"]& ]}], StatusArea[#, 25.7]& , 
           TagBoxNote -> "25.7"], 
          StyleBox["25.7`", {
            Directive[
             GrayLevel[0], Large]}, StripOnInput -> False]], Annotation[#, 
          Style[25.7, {
            Directive[
             GrayLevel[0], Large]}], "Tooltip"]& ]}, {
        Directive[
         RGBColor[
         0.9899876666666667, 0.5566463333333334, 0.06420996666666667]], 
        Directive[
         EdgeForm[
          Directive[
           GrayLevel[0], 
           Opacity[0.3]]], 
         Opacity[0.7], 
         RGBColor[
         0.9899876666666667, 0.5566463333333334, 0.06420996666666667]], 
        TagBox[
         TooltipBox[
          TagBox[
           DynamicBox[{
             FEPrivate`If[
              CurrentValue["MouseOver"], 
              EdgeForm[{
                GrayLevel[0.5], 
                AbsoluteThickness[1.5], 
                Opacity[0.66]}], {}, {}], 
             TagBox[
              DynamicBox[
               Typeset`ToBoxes[{
                 
                 Disk[{0.015130549999999998`, 0.013118005852080002`}, {
                  0.00233031966764294, 0.0023303196676429418`}], 
                 If[
                  CurrentValue["MouseOver"], 
                  Quiet[
                   OptionValue[
                   System`BarFunctionDump`mouseover, {
                    "Highlight" -> "Post", "Post" -> {
                    Thickness[0.006550593645146096], 
                    
                    Circle[{0.015130549999999998`, 0.013118005852080002`}, {
                    0.0027649483554718344`, 0.002764948355471836}]}}, 
                    "Post"]], {}]}, StandardForm, Graphics]], 
              Annotation[#, {{{0.012800230332357058`, 
                0.017460869667642938`}, {0.01078768618443706, 
                0.015448325519722944`}}, {0.01513055, 0.01311800585208, 
                25.425}, {}}, "BubbleChartBubble"]& ]}], 
           StatusArea[#, 25.425]& , TagBoxNote -> "25.425"], 
          StyleBox["25.425`", {
            Directive[
             GrayLevel[0], Large]}, StripOnInput -> False]], Annotation[#, 
          Style[25.425, {
            Directive[
             GrayLevel[0], Large]}], "Tooltip"]& ]}, {
        Directive[
         RGBColor[
         0.9899876666666667, 0.5566463333333334, 0.06420996666666667]], 
        Directive[
         EdgeForm[
          Directive[
           GrayLevel[0], 
           Opacity[0.3]]], 
         Opacity[0.7], 
         RGBColor[
         0.9899876666666667, 0.5566463333333334, 0.06420996666666667]], 
        TagBox[
         TooltipBox[
          TagBox[
           DynamicBox[{
             FEPrivate`If[
              CurrentValue["MouseOver"], 
              EdgeForm[{
                GrayLevel[0.5], 
                AbsoluteThickness[1.5], 
                Opacity[0.66]}], {}, {}], 
             TagBox[
              DynamicBox[
               Typeset`ToBoxes[{
                 
                 Disk[{0.029637920000000005`, 0.014018477473884}, {
                  0.002325518049608505, 0.0023255180496085034`}], 
                 If[
                  CurrentValue["MouseOver"], 
                  Quiet[
                   OptionValue[
                   System`BarFunctionDump`mouseover, {
                    "Highlight" -> "Post", "Post" -> {
                    Thickness[0.006550593645146096], 
                    
                    Circle[{0.029637920000000005`, 0.014018477473884}, {
                    0.0027601467374373996`, 0.002760146737437398}]}}, 
                    "Post"]], {}]}, StandardForm, Graphics]], 
              Annotation[#, {{{0.027312401950391498`, 0.03196343804960851}, {
                0.011692959424275496`, 0.016343995523492503`}}, {0.02963792, 
                0.014018477473884, 25.35}, {}}, "BubbleChartBubble"]& ]}], 
           StatusArea[#, 25.35]& , TagBoxNote -> "25.35"], 
          StyleBox["25.35`", {
            Directive[
             GrayLevel[0], Large]}, StripOnInput -> False]], Annotation[#, 
          Style[25.35, {
            Directive[
             GrayLevel[0], Large]}], "Tooltip"]& ]}, {
        Directive[
         RGBColor[1., 0.820127, 0.126955]], 
        Directive[
         EdgeForm[
          Directive[
           GrayLevel[0], 
           Opacity[0.3]]], 
         Opacity[0.7], 
         RGBColor[1., 0.820127, 0.126955]], 
        TagBox[
         TooltipBox[
          TagBox[
           DynamicBox[{
             FEPrivate`If[
              CurrentValue["MouseOver"], 
              EdgeForm[{
                GrayLevel[0.5], 
                AbsoluteThickness[1.5], 
                Opacity[0.66]}], {}, {}], 
             TagBox[
              DynamicBox[
               Typeset`ToBoxes[{
                 
                 Disk[{0.023616859999999996`, 0.016815225890695}, {
                  0.0022460618718895854`, 0.0022460618718895854`}], 
                 If[
                  CurrentValue["MouseOver"], 
                  Quiet[
                   OptionValue[
                   System`BarFunctionDump`mouseover, {
                    "Highlight" -> "Post", "Post" -> {
                    Thickness[0.006550593645146096], 
                    
                    Circle[{0.023616859999999996`, 0.016815225890695}, {
                    0.00268069055971848, 0.00268069055971848}]}}, 
                    "Post"]], {}]}, StandardForm, Graphics]], 
              Annotation[#, {{{0.02137079812811041, 0.025862921871889582`}, {
                0.014569164018805415`, 0.019061287762584585`}}, {0.02361686, 
                0.016815225890695, 24.125}, {}}, "BubbleChartBubble"]& ]}], 
           StatusArea[#, 24.125]& , TagBoxNote -> "24.125"], 
          StyleBox["24.125`", {
            Directive[
             GrayLevel[0], Large]}, StripOnInput -> False]], Annotation[#, 
          Style[24.125, {
            Directive[
             GrayLevel[0], Large]}], "Tooltip"]& ]}, {
        Directive[
         RGBColor[0.871407, 0.20684366666666665`, 0.013399966666666667`]], 
        Directive[
         EdgeForm[
          Directive[
           GrayLevel[0], 
           Opacity[0.3]]], 
         Opacity[0.7], 
         RGBColor[0.871407, 0.20684366666666665`, 0.013399966666666667`]], 
        TagBox[
         TooltipBox[
          TagBox[
           DynamicBox[{
             FEPrivate`If[
              CurrentValue["MouseOver"], 
              EdgeForm[{
                GrayLevel[0.5], 
                AbsoluteThickness[1.5], 
                Opacity[0.66]}], {}, {}], 
             TagBox[
              DynamicBox[
               Typeset`ToBoxes[{
                 
                 Disk[{0.0317158, 0.01221633852307}, {0.0021611891778883802`, 
                  0.002161189177888382}], 
                 If[
                  CurrentValue["MouseOver"], 
                  Quiet[
                   OptionValue[
                   System`BarFunctionDump`mouseover, {
                    "Highlight" -> "Post", "Post" -> {
                    Thickness[0.006550593645146096], 
                    
                    Circle[{0.0317158, 0.01221633852307}, {
                    0.0025958178657172746`, 0.0025958178657172763`}]}}, 
                    "Post"]], {}]}, StandardForm, Graphics]], 
              Annotation[#, {{{0.02955461082211162, 0.03387698917788838}, {
                0.010055149345181619`, 0.014377527700958383`}}, {0.0317158, 
                0.01221633852307, 22.85}, {}}, "BubbleChartBubble"]& ]}], 
           StatusArea[#, 22.85]& , TagBoxNote -> "22.85"], 
          StyleBox["22.85`", {
            Directive[
             GrayLevel[0], Large]}, StripOnInput -> False]], Annotation[#, 
          Style[22.85, {
            Directive[
             GrayLevel[0], Large]}], "Tooltip"]& ]}, {
        Directive[
         RGBColor[0.871407, 0.20684366666666665`, 0.013399966666666667`]], 
        Directive[
         EdgeForm[
          Directive[
           GrayLevel[0], 
           Opacity[0.3]]], 
         Opacity[0.7], 
         RGBColor[0.871407, 0.20684366666666665`, 0.013399966666666667`]], 
        TagBox[
         TooltipBox[
          TagBox[
           DynamicBox[{
             FEPrivate`If[
              CurrentValue["MouseOver"], 
              EdgeForm[{
                GrayLevel[0.5], 
                AbsoluteThickness[1.5], 
                Opacity[0.66]}], {}, {}], 
             TagBox[
              DynamicBox[
               Typeset`ToBoxes[{
                 
                 Disk[{0.020764000000000005`, 0.012300369209768}, {
                  0.002151050090865827, 0.002151050090865827}], 
                 If[
                  CurrentValue["MouseOver"], 
                  Quiet[
                   OptionValue[
                   System`BarFunctionDump`mouseover, {
                    "Highlight" -> "Post", "Post" -> {
                    Thickness[0.006550593645146096], 
                    
                    Circle[{0.020764000000000005`, 0.012300369209768}, {
                    0.0025856787786947212`, 0.0025856787786947212`}]}}, 
                    "Post"]], {}]}, StandardForm, Graphics]], 
              Annotation[#, {{{0.018612949909134178`, 0.02291505009086583}, {
                0.010149319118902173`, 0.014451419300633827`}}, {0.020764, 
                0.012300369209768, 22.7}, {}}, "BubbleChartBubble"]& ]}], 
           StatusArea[#, 22.7]& , TagBoxNote -> "22.7"], 
          StyleBox["22.7`", {
            Directive[
             GrayLevel[0], Large]}, StripOnInput -> False]], Annotation[#, 
          Style[22.7, {
            Directive[
             GrayLevel[0], Large]}], "Tooltip"]& ]}, {
        Directive[
         RGBColor[1., 0.820127, 0.126955]], 
        Directive[
         EdgeForm[
          Directive[
           GrayLevel[0], 
           Opacity[0.3]]], 
         Opacity[0.7], 
         RGBColor[1., 0.820127, 0.126955]], 
        TagBox[
         TooltipBox[
          TagBox[
           DynamicBox[{
             FEPrivate`If[
              CurrentValue["MouseOver"], 
              EdgeForm[{
                GrayLevel[0.5], 
                AbsoluteThickness[1.5], 
                Opacity[0.66]}], {}, {}], 
             TagBox[
              DynamicBox[
               Typeset`ToBoxes[{
                 
                 Disk[{0.02192636, 0.017221382476791}, {
                  0.0021187200071424925`, 0.0021187200071424925`}], 
                 If[
                  CurrentValue["MouseOver"], 
                  Quiet[
                   OptionValue[
                   System`BarFunctionDump`mouseover, {
                    "Highlight" -> "Post", "Post" -> {
                    Thickness[0.006550593645146096], 
                    
                    Circle[{0.02192636, 0.017221382476791}, {
                    0.002553348694971387, 0.002553348694971387}]}}, 
                    "Post"]], {}]}, StandardForm, Graphics]], 
              Annotation[#, {{{0.019807639992857506`, 0.02404508000714249}, {
                0.015102662469648507`, 0.019340102483933492`}}, {0.02192636, 
                0.017221382476791, 22.225}, {}}, "BubbleChartBubble"]& ]}], 
           StatusArea[#, 22.225]& , TagBoxNote -> "22.225"], 
          StyleBox["22.225`", {
            Directive[
             GrayLevel[0], Large]}, StripOnInput -> False]], Annotation[#, 
          Style[22.225, {
            Directive[
             GrayLevel[0], Large]}], "Tooltip"]& ]}, {
        Directive[
         RGBColor[
         0.9899876666666667, 0.5566463333333334, 0.06420996666666667]], 
        Directive[
         EdgeForm[
          Directive[
           GrayLevel[0], 
           Opacity[0.3]]], 
         Opacity[0.7], 
         RGBColor[
         0.9899876666666667, 0.5566463333333334, 0.06420996666666667]], 
        TagBox[
         TooltipBox[
          TagBox[
           DynamicBox[{
             FEPrivate`If[
              CurrentValue["MouseOver"], 
              EdgeForm[{
                GrayLevel[0.5], 
                AbsoluteThickness[1.5], 
                Opacity[0.66]}], {}, {}], 
             TagBox[
              DynamicBox[
               Typeset`ToBoxes[{
                 
                 Disk[{0.038662909999999995`, 0.016207494828433}, {
                  0.0021152968267840883`, 0.002115296826784089}], 
                 If[
                  CurrentValue["MouseOver"], 
                  Quiet[
                   OptionValue[
                   System`BarFunctionDump`mouseover, {
                    "Highlight" -> "Post", "Post" -> {
                    Thickness[0.006550593645146096], 
                    
                    Circle[{0.038662909999999995`, 0.016207494828433}, {
                    0.0025499255146129826`, 0.0025499255146129835`}]}}, 
                    "Post"]], {}]}, StandardForm, Graphics]], 
              Annotation[#, {{{0.036547613173215907`, 0.04077820682678408}, {
                0.014092198001648909`, 0.018322791655217087`}}, {0.03866291, 
                0.016207494828433, 22.175}, {}}, "BubbleChartBubble"]& ]}], 
           StatusArea[#, 22.175]& , TagBoxNote -> "22.175"], 
          StyleBox["22.175`", {
            Directive[
             GrayLevel[0], Large]}, StripOnInput -> False]], Annotation[#, 
          Style[22.175, {
            Directive[
             GrayLevel[0], Large]}], "Tooltip"]& ]}, {
        Directive[
         RGBColor[1., 0.820127, 0.126955]], 
        Directive[
         EdgeForm[
          Directive[
           GrayLevel[0], 
           Opacity[0.3]]], 
         Opacity[0.7], 
         RGBColor[1., 0.820127, 0.126955]], 
        TagBox[
         TooltipBox[
          TagBox[
           DynamicBox[{
             FEPrivate`If[
              CurrentValue["MouseOver"], 
              EdgeForm[{
                GrayLevel[0.5], 
                AbsoluteThickness[1.5], 
                Opacity[0.66]}], {}, {}], 
             TagBox[
              DynamicBox[
               Typeset`ToBoxes[{
                 
                 Disk[{0.03649443, 0.018657575916751996`}, {
                  0.0020929514423566956`, 0.0020929514423566956`}], 
                 If[
                  CurrentValue["MouseOver"], 
                  Quiet[
                   OptionValue[
                   System`BarFunctionDump`mouseover, {
                    "Highlight" -> "Post", "Post" -> {
                    Thickness[0.006550593645146096], 
                    
                    Circle[{0.03649443, 0.018657575916751996`}, {
                    0.00252758013018559, 0.00252758013018559}]}}, 
                    "Post"]], {}]}, StandardForm, Graphics]], 
              Annotation[#, {{{0.034401478557643306`, 0.0385873814423567}, {
                0.0165646244743953, 0.020750527359108692`}}, {0.03649443, 
                0.018657575916752, 21.85}, {}}, "BubbleChartBubble"]& ]}], 
           StatusArea[#, 21.85]& , TagBoxNote -> "21.85"], 
          StyleBox["21.85`", {
            Directive[
             GrayLevel[0], Large]}, StripOnInput -> False]], Annotation[#, 
          Style[21.85, {
            Directive[
             GrayLevel[0], Large]}], "Tooltip"]& ]}, {
        Directive[
         RGBColor[
         0.9899876666666667, 0.5566463333333334, 0.06420996666666667]], 
        Directive[
         EdgeForm[
          Directive[
           GrayLevel[0], 
           Opacity[0.3]]], 
         Opacity[0.7], 
         RGBColor[
         0.9899876666666667, 0.5566463333333334, 0.06420996666666667]], 
        TagBox[
         TooltipBox[
          TagBox[
           DynamicBox[{
             FEPrivate`If[
              CurrentValue["MouseOver"], 
              EdgeForm[{
                GrayLevel[0.5], 
                AbsoluteThickness[1.5], 
                Opacity[0.66]}], {}, {}], 
             TagBox[
              DynamicBox[
               Typeset`ToBoxes[{
                 
                 Disk[{0.00663495, 0.013743655218770998`}, {
                  0.002079117762903547, 0.0020791177629035477`}], 
                 If[
                  CurrentValue["MouseOver"], 
                  Quiet[
                   OptionValue[
                   System`BarFunctionDump`mouseover, {
                    "Highlight" -> "Post", "Post" -> {
                    Thickness[0.006550593645146096], 
                    
                    Circle[{0.00663495, 0.013743655218770998`}, {
                    0.0025137464507324413`, 0.002513746450732442}]}}, 
                    "Post"]], {}]}, StandardForm, Graphics]], 
              Annotation[#, {{{0.004555832237096453, 0.008714067762903547}, {
                0.01166453745586745, 0.015822772981674546`}}, {0.00663495, 
                0.013743655218771, 21.65}, {}}, "BubbleChartBubble"]& ]}], 
           StatusArea[#, 21.65]& , TagBoxNote -> "21.65"], 
          StyleBox["21.65`", {
            Directive[
             GrayLevel[0], Large]}, StripOnInput -> False]], Annotation[#, 
          Style[21.65, {
            Directive[
             GrayLevel[0], Large]}], "Tooltip"]& ]}, {
        Directive[
         RGBColor[
         0.9899876666666667, 0.5566463333333334, 0.06420996666666667]], 
        Directive[
         EdgeForm[
          Directive[
           GrayLevel[0], 
           Opacity[0.3]]], 
         Opacity[0.7], 
         RGBColor[
         0.9899876666666667, 0.5566463333333334, 0.06420996666666667]], 
        TagBox[
         TooltipBox[
          TagBox[
           DynamicBox[{
             FEPrivate`If[
              CurrentValue["MouseOver"], 
              EdgeForm[{
                GrayLevel[0.5], 
                AbsoluteThickness[1.5], 
                Opacity[0.66]}], {}, {}], 
             TagBox[
              DynamicBox[
               Typeset`ToBoxes[{
                 
                 Disk[{0.01048182, 0.015226225134794}, {0.00206696078626728, 
                  0.002066960786267282}], 
                 If[
                  CurrentValue["MouseOver"], 
                  Quiet[
                   OptionValue[
                   System`BarFunctionDump`mouseover, {
                    "Highlight" -> "Post", "Post" -> {
                    Thickness[0.006550593645146096], 
                    
                    Circle[{0.01048182, 0.015226225134794}, {
                    0.0025015894740961745`, 0.002501589474096176}]}}, 
                    "Post"]], {}]}, StandardForm, Graphics]], 
              Annotation[#, {{{0.00841485921373272, 0.01254878078626728}, {
                0.013159264348526718`, 0.017293185921061282`}}, {0.01048182, 
                0.015226225134794, 21.475}, {}}, "BubbleChartBubble"]& ]}], 
           StatusArea[#, 21.475]& , TagBoxNote -> "21.475"], 
          StyleBox["21.475`", {
            Directive[
             GrayLevel[0], Large]}, StripOnInput -> False]], Annotation[#, 
          Style[21.475, {
            Directive[
             GrayLevel[0], Large]}], "Tooltip"]& ]}, {
        Directive[
         RGBColor[
         0.9899876666666667, 0.5566463333333334, 0.06420996666666667]], 
        Directive[
         EdgeForm[
          Directive[
           GrayLevel[0], 
           Opacity[0.3]]], 
         Opacity[0.7], 
         RGBColor[
         0.9899876666666667, 0.5566463333333334, 0.06420996666666667]], 
        TagBox[
         TooltipBox[
          TagBox[
           DynamicBox[{
             FEPrivate`If[
              CurrentValue["MouseOver"], 
              EdgeForm[{
                GrayLevel[0.5], 
                AbsoluteThickness[1.5], 
                Opacity[0.66]}], {}, {}], 
             TagBox[
              DynamicBox[
               Typeset`ToBoxes[{
                 
                 Disk[{0.024351259999999996`, 0.015295968225241}, {
                  0.002059991696221085, 0.002059991696221085}], 
                 If[
                  CurrentValue["MouseOver"], 
                  Quiet[
                   OptionValue[
                   System`BarFunctionDump`mouseover, {
                    "Highlight" -> "Post", "Post" -> {
                    Thickness[0.006550593645146096], 
                    
                    Circle[{0.024351259999999996`, 0.015295968225241}, {
                    0.0024946203840499792`, 0.0024946203840499792`}]}}, 
                    "Post"]], {}]}, StandardForm, Graphics]], 
              Annotation[#, {{{0.02229126830377891, 0.02641125169622108}, {
                0.013235976529019915`, 0.017355959921462084`}}, {0.02435126, 
                0.015295968225241, 21.375}, {}}, "BubbleChartBubble"]& ]}], 
           StatusArea[#, 21.375]& , TagBoxNote -> "21.375"], 
          StyleBox["21.375`", {
            Directive[
             GrayLevel[0], Large]}, StripOnInput -> False]], Annotation[#, 
          Style[21.375, {
            Directive[
             GrayLevel[0], Large]}], "Tooltip"]& ]}, {
        Directive[
         RGBColor[1., 0.820127, 0.126955]], 
        Directive[
         EdgeForm[
          Directive[
           GrayLevel[0], 
           Opacity[0.3]]], 
         Opacity[0.7], 
         RGBColor[1., 0.820127, 0.126955]], 
        TagBox[
         TooltipBox[
          TagBox[
           DynamicBox[{
             FEPrivate`If[
              CurrentValue["MouseOver"], 
              EdgeForm[{
                GrayLevel[0.5], 
                AbsoluteThickness[1.5], 
                Opacity[0.66]}], {}, {}], 
             TagBox[
              DynamicBox[
               Typeset`ToBoxes[{
                 
                 Disk[{0.01915785, 0.019686827927398003`}, {
                  0.002010744526212211, 0.0020107445262122145`}], 
                 If[
                  CurrentValue["MouseOver"], 
                  Quiet[
                   OptionValue[
                   System`BarFunctionDump`mouseover, {
                    "Highlight" -> "Post", "Post" -> {
                    Thickness[0.006550593645146096], 
                    
                    Circle[{0.01915785, 0.019686827927398003`}, {
                    0.0024453732140411054`, 0.002445373214041109}]}}, 
                    "Post"]], {}]}, StandardForm, Graphics]], 
              Annotation[#, {{{0.01714710547378779, 0.02116859452621221}, {
                0.017676083401185788`, 0.021697572453610217`}}, {0.01915785, 
                0.019686827927398, 20.675}, {}}, "BubbleChartBubble"]& ]}], 
           StatusArea[#, 20.675]& , TagBoxNote -> "20.675"], 
          StyleBox["20.675`", {
            Directive[
             GrayLevel[0], Large]}, StripOnInput -> False]], Annotation[#, 
          Style[20.675, {
            Directive[
             GrayLevel[0], Large]}], "Tooltip"]& ]}, {
        Directive[
         RGBColor[1., 0.820127, 0.126955]], 
        Directive[
         EdgeForm[
          Directive[
           GrayLevel[0], 
           Opacity[0.3]]], 
         Opacity[0.7], 
         RGBColor[1., 0.820127, 0.126955]], 
        TagBox[
         TooltipBox[
          TagBox[
           DynamicBox[{
             FEPrivate`If[
              CurrentValue["MouseOver"], 
              EdgeForm[{
                GrayLevel[0.5], 
                AbsoluteThickness[1.5], 
                Opacity[0.66]}], {}, {}], 
             TagBox[
              DynamicBox[
               Typeset`ToBoxes[{
                 
                 Disk[{0.02509486, 0.019958593031243005`}, {
                  0.001989383664575437, 0.0019893836645754337`}], 
                 If[
                  CurrentValue["MouseOver"], 
                  Quiet[
                   OptionValue[
                   System`BarFunctionDump`mouseover, {
                    "Highlight" -> "Post", "Post" -> {
                    Thickness[0.006550593645146096], 
                    
                    Circle[{0.02509486, 0.019958593031243005`}, {
                    0.0024240123524043315`, 0.002424012352404328}]}}, 
                    "Post"]], {}]}, StandardForm, Graphics]], 
              Annotation[#, {{{0.023105476335424563`, 
                0.027084243664575437`}, {0.01796920936666757, 
                0.02194797669581844}}, {0.02509486, 0.019958593031243, 
                20.375}, {}}, "BubbleChartBubble"]& ]}], 
           StatusArea[#, 20.375]& , TagBoxNote -> "20.375"], 
          StyleBox["20.375`", {
            Directive[
             GrayLevel[0], Large]}, StripOnInput -> False]], Annotation[#, 
          Style[20.375, {
            Directive[
             GrayLevel[0], Large]}], "Tooltip"]& ]}, {
        Directive[
         RGBColor[
         0.9899876666666667, 0.5566463333333334, 0.06420996666666667]], 
        Directive[
         EdgeForm[
          Directive[
           GrayLevel[0], 
           Opacity[0.3]]], 
         Opacity[0.7], 
         RGBColor[
         0.9899876666666667, 0.5566463333333334, 0.06420996666666667]], 
        TagBox[
         TooltipBox[
          TagBox[
           DynamicBox[{
             FEPrivate`If[
              CurrentValue["MouseOver"], 
              EdgeForm[{
                GrayLevel[0.5], 
                AbsoluteThickness[1.5], 
                Opacity[0.66]}], {}, {}], 
             TagBox[
              DynamicBox[
               Typeset`ToBoxes[{
                 
                 Disk[{0.00975732, 0.017695684193671}, {
                  0.0018801385683326396`, 0.0018801385683326413`}], 
                 If[
                  CurrentValue["MouseOver"], 
                  Quiet[
                   OptionValue[
                   System`BarFunctionDump`mouseover, {
                    "Highlight" -> "Post", "Post" -> {
                    Thickness[0.006550593645146096], 
                    
                    Circle[{0.00975732, 0.017695684193671}, {
                    0.002314767256161534, 0.0023147672561615357`}]}}, 
                    "Post"]], {}]}, StandardForm, Graphics]], 
              Annotation[#, {{{0.00787718143166736, 0.01163745856833264}, {
                0.015815545625338358`, 0.01957582276200364}}, {0.00975732, 
                0.017695684193671, 18.875}, {}}, "BubbleChartBubble"]& ]}], 
           StatusArea[#, 18.875]& , TagBoxNote -> "18.875"], 
          StyleBox["18.875`", {
            Directive[
             GrayLevel[0], Large]}, StripOnInput -> False]], Annotation[#, 
          Style[18.875, {
            Directive[
             GrayLevel[0], Large]}], "Tooltip"]& ]}, {
        Directive[
         RGBColor[1., 0.820127, 0.126955]], 
        Directive[
         EdgeForm[
          Directive[
           GrayLevel[0], 
           Opacity[0.3]]], 
         Opacity[0.7], 
         RGBColor[1., 0.820127, 0.126955]], 
        TagBox[
         TooltipBox[
          TagBox[
           DynamicBox[{
             FEPrivate`If[
              CurrentValue["MouseOver"], 
              EdgeForm[{
                GrayLevel[0.5], 
                AbsoluteThickness[1.5], 
                Opacity[0.66]}], {}, {}], 
             TagBox[
              DynamicBox[
               Typeset`ToBoxes[{
                 
                 Disk[{0.01374959, 0.021769061814542003`}, {
                  0.001850279784935729, 0.0018502797849357308`}], 
                 If[
                  CurrentValue["MouseOver"], 
                  Quiet[
                   OptionValue[
                   System`BarFunctionDump`mouseover, {
                    "Highlight" -> "Post", "Post" -> {
                    Thickness[0.006550593645146096], 
                    
                    Circle[{0.01374959, 0.021769061814542003`}, {
                    0.0022849084727646234`, 0.002284908472764625}]}}, 
                    "Post"]], {}]}, StandardForm, Graphics]], 
              Annotation[#, {{{0.011899310215064272`, 0.01559986978493573}, {
                0.019918782029606272`, 0.023619341599477733`}}, {0.01374959, 
                0.021769061814542, 18.475}, {}}, "BubbleChartBubble"]& ]}], 
           StatusArea[#, 18.475]& , TagBoxNote -> "18.475"], 
          StyleBox["18.475`", {
            Directive[
             GrayLevel[0], Large]}, StripOnInput -> False]], Annotation[#, 
          Style[18.475, {
            Directive[
             GrayLevel[0], Large]}], "Tooltip"]& ]}, {
        Directive[
         RGBColor[1., 0.820127, 0.126955]], 
        Directive[
         EdgeForm[
          Directive[
           GrayLevel[0], 
           Opacity[0.3]]], 
         Opacity[0.7], 
         RGBColor[1., 0.820127, 0.126955]], 
        TagBox[
         TooltipBox[
          TagBox[
           DynamicBox[{
             FEPrivate`If[
              CurrentValue["MouseOver"], 
              EdgeForm[{
                GrayLevel[0.5], 
                AbsoluteThickness[1.5], 
                Opacity[0.66]}], {}, {}], 
             TagBox[
              DynamicBox[
               Typeset`ToBoxes[{
                 
                 Disk[{0.029567589999999998`, 0.024019602768459}, {
                  0.0017914938341831877`, 0.001791493834183193}], 
                 If[
                  CurrentValue["MouseOver"], 
                  Quiet[
                   OptionValue[
                   System`BarFunctionDump`mouseover, {
                    "Highlight" -> "Post", "Post" -> {
                    Thickness[0.006550593645146096], 
                    
                    Circle[{0.029567589999999998`, 0.024019602768459}, {
                    0.002226122522012082, 0.0022261225220120873`}]}}, 
                    "Post"]], {}]}, StandardForm, Graphics]], 
              Annotation[#, {{{0.02777609616581681, 0.031359083834183184`}, {
                0.022228108934275806`, 0.025811096602642192`}}, {0.02956759, 
                0.024019602768459, 17.7}, {}}, "BubbleChartBubble"]& ]}], 
           StatusArea[#, 17.7]& , TagBoxNote -> "17.7"], 
          StyleBox["17.7`", {
            Directive[
             GrayLevel[0], Large]}, StripOnInput -> False]], Annotation[#, 
          Style[17.7, {
            Directive[
             GrayLevel[0], Large]}], "Tooltip"]& ]}, {
        Directive[
         RGBColor[
         0.9899876666666667, 0.5566463333333334, 0.06420996666666667]], 
        Directive[
         EdgeForm[
          Directive[
           GrayLevel[0], 
           Opacity[0.3]]], 
         Opacity[0.7], 
         RGBColor[
         0.9899876666666667, 0.5566463333333334, 0.06420996666666667]], 
        TagBox[
         TooltipBox[
          TagBox[
           DynamicBox[{
             FEPrivate`If[
              CurrentValue["MouseOver"], 
              EdgeForm[{
                GrayLevel[0.5], 
                AbsoluteThickness[1.5], 
                Opacity[0.66]}], {}, {}], 
             TagBox[
              DynamicBox[
               Typeset`ToBoxes[{
                 
                 Disk[{0.01590288, 0.021713925416283}, {0.001639648525691595, 
                  0.001639648525691595}], 
                 If[
                  CurrentValue["MouseOver"], 
                  Quiet[
                   OptionValue[
                   System`BarFunctionDump`mouseover, {
                    "Highlight" -> "Post", "Post" -> {
                    Thickness[0.006550593645146096], 
                    
                    Circle[{0.01590288, 0.021713925416283}, {
                    0.0020742772135204893`, 0.0020742772135204893`}]}}, 
                    "Post"]], {}]}, StandardForm, Graphics]], 
              Annotation[#, {{{0.014263231474308406`, 
                0.017542528525691596`}, {0.020074276890591405`, 
                0.023353573941974595`}}, {0.01590288, 0.021713925416283, 
                15.775}, {}}, "BubbleChartBubble"]& ]}], 
           StatusArea[#, 15.775]& , TagBoxNote -> "15.775"], 
          StyleBox["15.775`", {
            Directive[
             GrayLevel[0], Large]}, StripOnInput -> False]], Annotation[#, 
          Style[15.775, {
            Directive[
             GrayLevel[0], Large]}], "Tooltip"]& ]}, {
        Directive[
         RGBColor[0.871407, 0.20684366666666665`, 0.013399966666666667`]], 
        Directive[
         EdgeForm[
          Directive[
           GrayLevel[0], 
           Opacity[0.3]]], 
         Opacity[0.7], 
         RGBColor[0.871407, 0.20684366666666665`, 0.013399966666666667`]], 
        TagBox[
         TooltipBox[
          TagBox[
           DynamicBox[{
             FEPrivate`If[
              CurrentValue["MouseOver"], 
              EdgeForm[{
                GrayLevel[0.5], 
                AbsoluteThickness[1.5], 
                Opacity[0.66]}], {}, {}], 
             TagBox[
              DynamicBox[
               Typeset`ToBoxes[{
                 
                 Disk[{0.00960263, 0.016290119835679}, {
                  0.0015904454193268209`, 0.0015904454193268192`}], 
                 If[
                  CurrentValue["MouseOver"], 
                  Quiet[
                   OptionValue[
                   System`BarFunctionDump`mouseover, {
                    "Highlight" -> "Post", "Post" -> {
                    Thickness[0.006550593645146096], 
                    
                    Circle[{0.00960263, 0.016290119835679}, {
                    0.0020250741071557153`, 0.0020250741071557135`}]}}, 
                    "Post"]], {}]}, StandardForm, Graphics]], 
              Annotation[#, {{{0.008012184580673178, 0.01119307541932682}, {
                0.014699674416352181`, 0.01788056525500582}}, {0.00960263, 
                0.016290119835679, 15.175}, {}}, "BubbleChartBubble"]& ]}], 
           StatusArea[#, 15.175]& , TagBoxNote -> "15.175"], 
          StyleBox["15.175`", {
            Directive[
             GrayLevel[0], Large]}, StripOnInput -> False]], Annotation[#, 
          Style[15.175, {
            Directive[
             GrayLevel[0], Large]}], "Tooltip"]& ]}, {
        Directive[
         RGBColor[0.871407, 0.20684366666666665`, 0.013399966666666667`]], 
        Directive[
         EdgeForm[
          Directive[
           GrayLevel[0], 
           Opacity[0.3]]], 
         Opacity[0.7], 
         RGBColor[0.871407, 0.20684366666666665`, 0.013399966666666667`]], 
        TagBox[
         TooltipBox[
          TagBox[
           DynamicBox[{
             FEPrivate`If[
              CurrentValue["MouseOver"], 
              EdgeForm[{
                GrayLevel[0.5], 
                AbsoluteThickness[1.5], 
                Opacity[0.66]}], {}, {}], 
             TagBox[
              DynamicBox[
               Typeset`ToBoxes[{
                 
                 Disk[{0.01850865, 0.017228091511766}, {
                  0.0014868714989504303`, 0.0014868714989504303`}], 
                 If[
                  CurrentValue["MouseOver"], 
                  Quiet[
                   OptionValue[
                   System`BarFunctionDump`mouseover, {
                    "Highlight" -> "Post", "Post" -> {
                    Thickness[0.006550593645146096], 
                    
                    Circle[{0.01850865, 0.017228091511766}, {
                    0.0019215001867793245`, 0.0019215001867793245`}]}}, 
                    "Post"]], {}]}, StandardForm, Graphics]], 
              Annotation[#, {{{0.01702177850104957, 0.019995521498950432`}, {
                0.015741220012815568`, 0.01871496301071643}}, {0.01850865, 
                0.017228091511766, 13.95}, {}}, "BubbleChartBubble"]& ]}], 
           StatusArea[#, 13.95]& , TagBoxNote -> "13.95"], 
          StyleBox["13.95`", {
            Directive[
             GrayLevel[0], Large]}, StripOnInput -> False]], Annotation[#, 
          Style[13.95, {
            Directive[
             GrayLevel[0], Large]}], "Tooltip"]& ]}, {
        Directive[
         RGBColor[
         0.9899876666666667, 0.5566463333333334, 0.06420996666666667]], 
        Directive[
         EdgeForm[
          Directive[
           GrayLevel[0], 
           Opacity[0.3]]], 
         Opacity[0.7], 
         RGBColor[
         0.9899876666666667, 0.5566463333333334, 0.06420996666666667]], 
        TagBox[
         TooltipBox[
          TagBox[
           DynamicBox[{
             FEPrivate`If[
              CurrentValue["MouseOver"], 
              EdgeForm[{
                GrayLevel[0.5], 
                AbsoluteThickness[1.5], 
                Opacity[0.66]}], {}, {}], 
             TagBox[
              DynamicBox[
               Typeset`ToBoxes[{
                 
                 Disk[{0.02241027, 0.02119383375978}, {0.001452073335456057, 
                  0.0014520733354560604`}], 
                 If[
                  CurrentValue["MouseOver"], 
                  Quiet[
                   OptionValue[
                   System`BarFunctionDump`mouseover, {
                    "Highlight" -> "Post", "Post" -> {
                    Thickness[0.006550593645146096], 
                    
                    Circle[{0.02241027, 0.02119383375978}, {
                    0.001886702023284951, 0.0018867020232849546`}]}}, 
                    "Post"]], {}]}, StandardForm, Graphics]], 
              Annotation[#, {{{0.020958196664543943`, 
                0.023862343335456056`}, {0.01974176042432394, 
                0.022645907095236062`}}, {0.02241027, 0.02119383375978, 
                13.55}, {}}, "BubbleChartBubble"]& ]}], 
           StatusArea[#, 13.55]& , TagBoxNote -> "13.55"], 
          StyleBox["13.55`", {
            Directive[
             GrayLevel[0], Large]}, StripOnInput -> False]], Annotation[#, 
          Style[13.55, {
            Directive[
             GrayLevel[0], Large]}], "Tooltip"]& ]}, {
        Directive[
         RGBColor[0.871407, 0.20684366666666665`, 0.013399966666666667`]], 
        Directive[
         EdgeForm[
          Directive[
           GrayLevel[0], 
           Opacity[0.3]]], 
         Opacity[0.7], 
         RGBColor[0.871407, 0.20684366666666665`, 0.013399966666666667`]], 
        TagBox[
         TooltipBox[
          TagBox[
           DynamicBox[{
             FEPrivate`If[
              CurrentValue["MouseOver"], 
              EdgeForm[{
                GrayLevel[0.5], 
                AbsoluteThickness[1.5], 
                Opacity[0.66]}], {}, {}], 
             TagBox[
              DynamicBox[
               Typeset`ToBoxes[{
                 
                 Disk[{0.01903267, 0.016798351876073}, {
                  0.0014145326938194078`, 0.0014145326938194078`}], 
                 If[
                  CurrentValue["MouseOver"], 
                  Quiet[
                   OptionValue[
                   System`BarFunctionDump`mouseover, {
                    "Highlight" -> "Post", "Post" -> {
                    Thickness[0.006550593645146096], 
                    
                    Circle[{0.01903267, 0.016798351876073}, {
                    0.001849161381648302, 0.001849161381648302}]}}, 
                    "Post"]], {}]}, StandardForm, Graphics]], 
              Annotation[#, {{{0.017618137306180594`, 0.02044720269381941}, {
                0.01538381918225359, 0.018212884569892406`}}, {0.01903267, 
                0.016798351876073, 13.125}, {}}, "BubbleChartBubble"]& ]}], 
           StatusArea[#, 13.125]& , TagBoxNote -> "13.125"], 
          StyleBox["13.125`", {
            Directive[
             GrayLevel[0], Large]}, StripOnInput -> False]], Annotation[#, 
          Style[13.125, {
            Directive[
             GrayLevel[0], Large]}], "Tooltip"]& ]}, {
        Directive[
         RGBColor[1., 0.820127, 0.126955]], 
        Directive[
         EdgeForm[
          Directive[
           GrayLevel[0], 
           Opacity[0.3]]], 
         Opacity[0.7], 
         RGBColor[1., 0.820127, 0.126955]], 
        TagBox[
         TooltipBox[
          TagBox[
           DynamicBox[{
             FEPrivate`If[
              CurrentValue["MouseOver"], 
              EdgeForm[{
                GrayLevel[0.5], 
                AbsoluteThickness[1.5], 
                Opacity[0.66]}], {}, {}], 
             TagBox[
              DynamicBox[
               Typeset`ToBoxes[{
                 
                 Disk[{0.029008739999999998`, 0.028053819183706002`}, {
                  0.0013966562748241144`, 0.0013966562748241144`}], 
                 If[
                  CurrentValue["MouseOver"], 
                  Quiet[
                   OptionValue[
                   System`BarFunctionDump`mouseover, {
                    "Highlight" -> "Post", "Post" -> {
                    Thickness[0.006550593645146096], 
                    
                    Circle[{0.029008739999999998`, 0.028053819183706002`}, {
                    0.0018312849626530086`, 0.0018312849626530086`}]}}, 
                    "Post"]], {}]}, StandardForm, Graphics]], 
              Annotation[#, {{{0.027612083725175884`, 
                0.030405396274824113`}, {0.026657162908881888`, 
                0.029450475458530117`}}, {0.02900874, 0.028053819183706, 
                12.925}, {}}, "BubbleChartBubble"]& ]}], 
           StatusArea[#, 12.925]& , TagBoxNote -> "12.925"], 
          StyleBox["12.925`", {
            Directive[
             GrayLevel[0], Large]}, StripOnInput -> False]], Annotation[#, 
          Style[12.925, {
            Directive[
             GrayLevel[0], Large]}], "Tooltip"]& ]}, {
        Directive[
         RGBColor[0.871407, 0.20684366666666665`, 0.013399966666666667`]], 
        Directive[
         EdgeForm[
          Directive[
           GrayLevel[0], 
           Opacity[0.3]]], 
         Opacity[0.7], 
         RGBColor[0.871407, 0.20684366666666665`, 0.013399966666666667`]], 
        TagBox[
         TooltipBox[
          TagBox[
           DynamicBox[{
             FEPrivate`If[
              CurrentValue["MouseOver"], 
              EdgeForm[{
                GrayLevel[0.5], 
                AbsoluteThickness[1.5], 
                Opacity[0.66]}], {}, {}], 
             TagBox[
              DynamicBox[
               Typeset`ToBoxes[{
                 
                 Disk[{0.01211929, 0.01716698871602}, {0.0013718488123530617`,
                   0.0013718488123530617`}], 
                 If[
                  CurrentValue["MouseOver"], 
                  Quiet[
                   OptionValue[
                   System`BarFunctionDump`mouseover, {
                    "Highlight" -> "Post", "Post" -> {
                    Thickness[0.006550593645146096], 
                    
                    Circle[{0.01211929, 0.01716698871602}, {
                    0.0018064775001819559`, 0.0018064775001819559`}]}}, 
                    "Post"]], {}]}, StandardForm, Graphics]], 
              Annotation[#, {{{0.010747441187646938`, 
                0.013491138812353061`}, {0.01579513990366694, 
                0.018538837528373063`}}, {0.01211929, 0.01716698871602, 
                12.65}, {}}, "BubbleChartBubble"]& ]}], 
           StatusArea[#, 12.65]& , TagBoxNote -> "12.65"], 
          StyleBox["12.65`", {
            Directive[
             GrayLevel[0], Large]}, StripOnInput -> False]], Annotation[#, 
          Style[12.65, {
            Directive[
             GrayLevel[0], Large]}], "Tooltip"]& ]}, {
        Directive[
         RGBColor[
         0.9899876666666667, 0.5566463333333334, 0.06420996666666667]], 
        Directive[
         EdgeForm[
          Directive[
           GrayLevel[0], 
           Opacity[0.3]]], 
         Opacity[0.7], 
         RGBColor[
         0.9899876666666667, 0.5566463333333334, 0.06420996666666667]], 
        TagBox[
         TooltipBox[
          TagBox[
           DynamicBox[{
             FEPrivate`If[
              CurrentValue["MouseOver"], 
              EdgeForm[{
                GrayLevel[0.5], 
                AbsoluteThickness[1.5], 
                Opacity[0.66]}], {}, {}], 
             TagBox[
              DynamicBox[
               Typeset`ToBoxes[{
                 
                 Disk[{0.01708188, 0.023680650474057}, {
                  0.0013582037542622036`, 0.0013582037542622036`}], 
                 If[
                  CurrentValue["MouseOver"], 
                  Quiet[
                   OptionValue[
                   System`BarFunctionDump`mouseover, {
                    "Highlight" -> "Post", "Post" -> {
                    Thickness[0.006550593645146096], 
                    
                    Circle[{0.01708188, 0.023680650474057}, {
                    0.0017928324420910977`, 0.0017928324420910977`}]}}, 
                    "Post"]], {}]}, StandardForm, Graphics]], 
              Annotation[#, {{{0.015723676245737797`, 
                0.018440083754262204`}, {0.022322446719794796`, 
                0.025038854228319203`}}, {0.01708188, 0.023680650474057, 
                12.5}, {}}, "BubbleChartBubble"]& ]}], StatusArea[#, 12.5]& , 
           TagBoxNote -> "12.5"], 
          StyleBox["12.5`", {
            Directive[
             GrayLevel[0], Large]}, StripOnInput -> False]], Annotation[#, 
          Style[12.5, {
            Directive[
             GrayLevel[0], Large]}], "Tooltip"]& ]}, {
        Directive[
         RGBColor[1., 0.820127, 0.126955]], 
        Directive[
         EdgeForm[
          Directive[
           GrayLevel[0], 
           Opacity[0.3]]], 
         Opacity[0.7], 
         RGBColor[1., 0.820127, 0.126955]], 
        TagBox[
         TooltipBox[
          TagBox[
           DynamicBox[{
             FEPrivate`If[
              CurrentValue["MouseOver"], 
              EdgeForm[{
                GrayLevel[0.5], 
                AbsoluteThickness[1.5], 
                Opacity[0.66]}], {}, {}], 
             TagBox[
              DynamicBox[
               Typeset`ToBoxes[{
                 
                 Disk[{0.04281952, 0.030044354676272}, {0.001257917048271051, 
                  0.001257917048271051}], 
                 If[
                  CurrentValue["MouseOver"], 
                  Quiet[
                   OptionValue[
                   System`BarFunctionDump`mouseover, {
                    "Highlight" -> "Post", "Post" -> {
                    Thickness[0.006550593645146096], 
                    
                    Circle[{0.04281952, 0.030044354676272}, {
                    0.0016925457360999453`, 0.0016925457360999453`}]}}, 
                    "Post"]], {}]}, StandardForm, Graphics]], 
              Annotation[#, {{{0.04156160295172895, 0.04407743704827105}, {
                0.028786437628000948`, 0.03130227172454305}}, {0.04281952, 
                0.030044354676272, 11.425}, {}}, "BubbleChartBubble"]& ]}], 
           StatusArea[#, 11.425]& , TagBoxNote -> "11.425"], 
          StyleBox["11.425`", {
            Directive[
             GrayLevel[0], Large]}, StripOnInput -> False]], Annotation[#, 
          Style[11.425, {
            Directive[
             GrayLevel[0], Large]}], 
          "Tooltip"]& ]}}}, {{{{}, {}}}, {{{}, {}, {}, {}, {}, {}}}, {{{}, \
{}, {}, {}, {}, {}, {}, {}, {}, {}, {}}}, {{{}, {}, {}, {}, {}, {}, {}, {}, \
{}, {}, {}, {}, {}}}}, {}, {}}, {
    DisplayFunction -> Identity, AspectRatio -> 1, AxesLabel -> {None, None}, 
     AxesOrigin -> {-0.0023888888888888887`, -0.0023888888888888887`}, Epilog -> {
       InsetBox[
        BoxData[
         FormBox[
          StyleBox[
          "\"GLMM: body size and karyotype\"", 24, StripOnInput -> False], 
          TraditionalForm]], {0.02, 0.04}]}, Frame -> True, FrameLabel -> {{
        FormBox["\"E[\[Pi]]\"", TraditionalForm], None}, {
        FormBox[
        "\"\\!\\(\\*OverscriptBox[\\(\[Pi]\\), \\(^\\)]\\)\"", 
         TraditionalForm], None}}, FrameStyle -> {{
        Thickness[Large], 
        GrayLevel[1]}, {
        Thickness[Large], 
        GrayLevel[1]}}, FrameTicks -> {{Automatic, None}, {Automatic, None}}, 
     FrameTicksStyle -> Directive[
       GrayLevel[0]], GridLines -> {None, None}, GridLinesStyle -> Directive[
       GrayLevel[0.5, 0.4]], ImageSize -> 600, LabelStyle -> Directive[
       GrayLevel[0], Large], PlotRange -> {{0, 0.043}, {0, 0.043}}, 
     PlotRangeClipping -> True, PlotRangePadding -> {{
        Scaled[0.05], 
        Scaled[0.05]}, {
        Scaled[0.05], 
        Scaled[0.05]}}, Prolog -> {
       Thickness[Large], 
       Dashing[{Small, Small}], 
       GrayLevel[0.5], 
       LineBox[{{0, 0}, {1, 1}}]}, Ticks -> {Automatic, Automatic}}],FormBox[
    FormBox[
     TemplateBox[{"\"<20\"", "\"20-25\"", "\"25-30\"", "\">30\""}, 
      "SwatchLegend", DisplayFunction -> (FormBox[
        StyleBox[
         StyleBox[
          PaneBox[
           TagBox[
            GridBox[{{
               TagBox[
                GridBox[{{
                   GraphicsBox[{
                    Directive[
                    PointSize[0.5], 
                    AbsoluteThickness[1.6], 
                    EdgeForm[
                    Directive[
                    GrayLevel[0], 
                    Opacity[0.3]]], 
                    Opacity[0.7], 
                    RGBColor[0.468742, 0., 0.0158236]], 
                    RectangleBox[{0, 0}, {10, 10}, "RoundingRadius" -> 0]}, 
                    AspectRatio -> Full, ImageSize -> {10, 10}, 
                    PlotRangePadding -> None, ImagePadding -> Automatic, 
                    BaselinePosition -> (Scaled[0.1] -> Baseline)], #, 
                   GraphicsBox[{
                    Directive[
                    PointSize[0.5], 
                    AbsoluteThickness[1.6], 
                    EdgeForm[
                    Directive[
                    GrayLevel[0], 
                    Opacity[0.3]]], 
                    Opacity[0.7], 
                    RGBColor[
                    0.871407, 0.20684366666666665`, 0.013399966666666667`]], 
                    RectangleBox[{0, 0}, {10, 10}, "RoundingRadius" -> 0]}, 
                    AspectRatio -> Full, ImageSize -> {10, 10}, 
                    PlotRangePadding -> None, ImagePadding -> Automatic, 
                    BaselinePosition -> (Scaled[0.1] -> Baseline)], #2, 
                   GraphicsBox[{
                    Directive[
                    PointSize[0.5], 
                    AbsoluteThickness[1.6], 
                    EdgeForm[
                    Directive[
                    GrayLevel[0], 
                    Opacity[0.3]]], 
                    Opacity[0.7], 
                    RGBColor[
                    0.9899876666666667, 0.5566463333333334, 
                    0.06420996666666667]], 
                    RectangleBox[{0, 0}, {10, 10}, "RoundingRadius" -> 0]}, 
                    AspectRatio -> Full, ImageSize -> {10, 10}, 
                    PlotRangePadding -> None, ImagePadding -> Automatic, 
                    BaselinePosition -> (Scaled[0.1] -> Baseline)], #3, 
                   GraphicsBox[{
                    Directive[
                    PointSize[0.5], 
                    AbsoluteThickness[1.6], 
                    EdgeForm[
                    Directive[
                    GrayLevel[0], 
                    Opacity[0.3]]], 
                    Opacity[0.7], 
                    RGBColor[1., 0.820127, 0.126955]], 
                    RectangleBox[{0, 0}, {10, 10}, "RoundingRadius" -> 0]}, 
                    AspectRatio -> Full, ImageSize -> {10, 10}, 
                    PlotRangePadding -> None, ImagePadding -> Automatic, 
                    BaselinePosition -> (Scaled[0.1] -> Baseline)], #4}}, 
                 GridBoxAlignment -> {
                  "Columns" -> {Center, Left}, "Rows" -> {{Baseline}}}, 
                 AutoDelete -> False, 
                 GridBoxDividers -> {
                  "Columns" -> {{False}}, "Rows" -> {{False}}}, 
                 GridBoxItemSize -> {"Columns" -> {{All}}, "Rows" -> {{All}}},
                  GridBoxSpacings -> {"Columns" -> {{0.5, 0.5}}}], "Grid"]}}, 
             GridBoxAlignment -> {"Columns" -> {{Left}}, "Rows" -> {{Top}}}, 
             AutoDelete -> False, 
             GridBoxDividers -> {"Columns" -> {{None}}, "Rows" -> {{None}}}, 
             GridBoxItemSize -> {"Columns" -> {{All}}, "Rows" -> {{All}}}, 
             GridBoxSpacings -> {"Columns" -> {{0}}, "Rows" -> {{1}}}], 
            "Grid"], Alignment -> Left, AppearanceElements -> None, 
           ImageMargins -> {{5, 5}, {5, 5}}, ImageSizeAction -> 
           "ResizeToFit"], LineIndent -> 0, StripOnInput -> False], {
          Directive[
           GrayLevel[0], Large], FontFamily -> "Arial"}, Background -> 
         Automatic, StripOnInput -> False], TraditionalForm]& ), 
      InterpretationFunction :> (RowBox[{"SwatchLegend", "[", 
         RowBox[{
           RowBox[{"{", 
             RowBox[{
               RowBox[{"{", 
                 RowBox[{
                   RowBox[{"Directive", "[", 
                    RowBox[{
                    RowBox[{"EdgeForm", "[", 
                    RowBox[{"Directive", "[", 
                    RowBox[{
                    InterpretationBox[
                    ButtonBox[
                    TooltipBox[
                    GraphicsBox[{{
                    GrayLevel[0], 
                    RectangleBox[{0, 0}]}, {
                    GrayLevel[0], 
                    RectangleBox[{1, -1}]}, {
                    GrayLevel[0], 
                    RectangleBox[{0, -1}, {2, 1}]}}, DefaultBaseStyle -> 
                    "ColorSwatchGraphics", AspectRatio -> 1, Frame -> True, 
                    FrameStyle -> GrayLevel[0.], FrameTicks -> None, 
                    PlotRangePadding -> None, ImageSize -> 
                    Dynamic[{Automatic, 1.35 CurrentValue["FontCapHeight"]/
                    AbsoluteCurrentValue[Magnification]}]], 
                    StyleBox[
                    RowBox[{"GrayLevel", "[", "0", "]"}], NumberMarks -> 
                    False]], Appearance -> None, BaseStyle -> {}, 
                    BaselinePosition -> Baseline, DefaultBaseStyle -> {}, 
                    ButtonFunction :> With[{Typeset`box$ = EvaluationBox[]}, 
                    If[
                    Not[
                    AbsoluteCurrentValue["Deployed"]], 
                    SelectionMove[Typeset`box$, All, Expression]; 
                    FrontEnd`Private`$ColorSelectorInitialAlpha = 1; 
                    FrontEnd`Private`$ColorSelectorInitialColor = 
                    GrayLevel[0]; FrontEnd`Private`$ColorSelectorUseMakeBoxes = 
                    True; MathLink`CallFrontEnd[
                    FrontEnd`AttachCell[Typeset`box$, 
                    FrontEndResource["GrayLevelColorValueSelector"], {
                    0, {Left, Bottom}}, {Left, Top}, 
                    "ClosingActions" -> {
                    "SelectionDeparture", "ParentChanged", 
                    "EvaluatorQuit"}]]]], BaseStyle -> Inherited, Evaluator -> 
                    Automatic, Method -> "Preemptive"], 
                    GrayLevel[0], Editable -> False, Selectable -> False], 
                    ",", 
                    RowBox[{"Opacity", "[", "0.3`", "]"}]}], "]"}], "]"}], 
                    ",", 
                    RowBox[{"Opacity", "[", "0.7`", "]"}], ",", 
                    InterpretationBox[
                    ButtonBox[
                    TooltipBox[
                    GraphicsBox[{{
                    GrayLevel[0], 
                    RectangleBox[{0, 0}]}, {
                    GrayLevel[0], 
                    RectangleBox[{1, -1}]}, {
                    RGBColor[0.468742, 0., 0.0158236], 
                    RectangleBox[{0, -1}, {2, 1}]}}, DefaultBaseStyle -> 
                    "ColorSwatchGraphics", AspectRatio -> 1, Frame -> True, 
                    FrameStyle -> 
                    RGBColor[0.3124946666666667, 0., 0.010549066666666667`], 
                    FrameTicks -> None, PlotRangePadding -> None, ImageSize -> 
                    Dynamic[{Automatic, 1.35 CurrentValue["FontCapHeight"]/
                    AbsoluteCurrentValue[Magnification]}]], 
                    StyleBox[
                    RowBox[{"RGBColor", "[", 
                    RowBox[{"0.468742`", ",", "0.`", ",", "0.0158236`"}], 
                    "]"}], NumberMarks -> False]], Appearance -> None, 
                    BaseStyle -> {}, BaselinePosition -> Baseline, 
                    DefaultBaseStyle -> {}, ButtonFunction :> 
                    With[{Typeset`box$ = EvaluationBox[]}, 
                    If[
                    Not[
                    AbsoluteCurrentValue["Deployed"]], 
                    SelectionMove[Typeset`box$, All, Expression]; 
                    FrontEnd`Private`$ColorSelectorInitialAlpha = 1; 
                    FrontEnd`Private`$ColorSelectorInitialColor = 
                    RGBColor[0.468742, 0., 0.0158236]; 
                    FrontEnd`Private`$ColorSelectorUseMakeBoxes = True; 
                    MathLink`CallFrontEnd[
                    FrontEnd`AttachCell[Typeset`box$, 
                    FrontEndResource["RGBColorValueSelector"], {
                    0, {Left, Bottom}}, {Left, Top}, 
                    "ClosingActions" -> {
                    "SelectionDeparture", "ParentChanged", 
                    "EvaluatorQuit"}]]]], BaseStyle -> Inherited, Evaluator -> 
                    Automatic, Method -> "Preemptive"], 
                    RGBColor[0.468742, 0., 0.0158236], Editable -> False, 
                    Selectable -> False]}], "]"}], ",", 
                   RowBox[{"Directive", "[", 
                    RowBox[{
                    RowBox[{"EdgeForm", "[", 
                    RowBox[{"Directive", "[", 
                    RowBox[{
                    InterpretationBox[
                    ButtonBox[
                    TooltipBox[
                    GraphicsBox[{{
                    GrayLevel[0], 
                    RectangleBox[{0, 0}]}, {
                    GrayLevel[0], 
                    RectangleBox[{1, -1}]}, {
                    GrayLevel[0], 
                    RectangleBox[{0, -1}, {2, 1}]}}, DefaultBaseStyle -> 
                    "ColorSwatchGraphics", AspectRatio -> 1, Frame -> True, 
                    FrameStyle -> GrayLevel[0.], FrameTicks -> None, 
                    PlotRangePadding -> None, ImageSize -> 
                    Dynamic[{Automatic, 1.35 CurrentValue["FontCapHeight"]/
                    AbsoluteCurrentValue[Magnification]}]], 
                    StyleBox[
                    RowBox[{"GrayLevel", "[", "0", "]"}], NumberMarks -> 
                    False]], Appearance -> None, BaseStyle -> {}, 
                    BaselinePosition -> Baseline, DefaultBaseStyle -> {}, 
                    ButtonFunction :> With[{Typeset`box$ = EvaluationBox[]}, 
                    If[
                    Not[
                    AbsoluteCurrentValue["Deployed"]], 
                    SelectionMove[Typeset`box$, All, Expression]; 
                    FrontEnd`Private`$ColorSelectorInitialAlpha = 1; 
                    FrontEnd`Private`$ColorSelectorInitialColor = 
                    GrayLevel[0]; FrontEnd`Private`$ColorSelectorUseMakeBoxes = 
                    True; MathLink`CallFrontEnd[
                    FrontEnd`AttachCell[Typeset`box$, 
                    FrontEndResource["GrayLevelColorValueSelector"], {
                    0, {Left, Bottom}}, {Left, Top}, 
                    "ClosingActions" -> {
                    "SelectionDeparture", "ParentChanged", 
                    "EvaluatorQuit"}]]]], BaseStyle -> Inherited, Evaluator -> 
                    Automatic, Method -> "Preemptive"], 
                    GrayLevel[0], Editable -> False, Selectable -> False], 
                    ",", 
                    RowBox[{"Opacity", "[", "0.3`", "]"}]}], "]"}], "]"}], 
                    ",", 
                    RowBox[{"Opacity", "[", "0.7`", "]"}], ",", 
                    InterpretationBox[
                    ButtonBox[
                    TooltipBox[
                    GraphicsBox[{{
                    GrayLevel[0], 
                    RectangleBox[{0, 0}]}, {
                    GrayLevel[0], 
                    RectangleBox[{1, -1}]}, {
                    RGBColor[
                    0.871407, 0.20684366666666665`, 0.013399966666666667`], 
                    RectangleBox[{0, -1}, {2, 1}]}}, DefaultBaseStyle -> 
                    "ColorSwatchGraphics", AspectRatio -> 1, Frame -> True, 
                    FrameStyle -> 
                    RGBColor[
                    0.5809380000000001, 0.13789577777777778`, 
                    0.008933311111111113], FrameTicks -> None, 
                    PlotRangePadding -> None, ImageSize -> 
                    Dynamic[{Automatic, 1.35 CurrentValue["FontCapHeight"]/
                    AbsoluteCurrentValue[Magnification]}]], 
                    StyleBox[
                    RowBox[{"RGBColor", "[", 
                    
                    RowBox[{"0.871407`", ",", "0.20684366666666665`", ",", 
                    "0.013399966666666667`"}], "]"}], NumberMarks -> False]], 
                    Appearance -> None, BaseStyle -> {}, BaselinePosition -> 
                    Baseline, DefaultBaseStyle -> {}, ButtonFunction :> 
                    With[{Typeset`box$ = EvaluationBox[]}, 
                    If[
                    Not[
                    AbsoluteCurrentValue["Deployed"]], 
                    SelectionMove[Typeset`box$, All, Expression]; 
                    FrontEnd`Private`$ColorSelectorInitialAlpha = 1; 
                    FrontEnd`Private`$ColorSelectorInitialColor = 
                    RGBColor[0.871407, 0.20684366666666665`, 
                    0.013399966666666667`]; 
                    FrontEnd`Private`$ColorSelectorUseMakeBoxes = True; 
                    MathLink`CallFrontEnd[
                    FrontEnd`AttachCell[Typeset`box$, 
                    FrontEndResource["RGBColorValueSelector"], {
                    0, {Left, Bottom}}, {Left, Top}, 
                    "ClosingActions" -> {
                    "SelectionDeparture", "ParentChanged", 
                    "EvaluatorQuit"}]]]], BaseStyle -> Inherited, Evaluator -> 
                    Automatic, Method -> "Preemptive"], 
                    RGBColor[
                    0.871407, 0.20684366666666665`, 0.013399966666666667`], 
                    Editable -> False, Selectable -> False]}], "]"}], ",", 
                   RowBox[{"Directive", "[", 
                    RowBox[{
                    RowBox[{"EdgeForm", "[", 
                    RowBox[{"Directive", "[", 
                    RowBox[{
                    InterpretationBox[
                    ButtonBox[
                    TooltipBox[
                    GraphicsBox[{{
                    GrayLevel[0], 
                    RectangleBox[{0, 0}]}, {
                    GrayLevel[0], 
                    RectangleBox[{1, -1}]}, {
                    GrayLevel[0], 
                    RectangleBox[{0, -1}, {2, 1}]}}, DefaultBaseStyle -> 
                    "ColorSwatchGraphics", AspectRatio -> 1, Frame -> True, 
                    FrameStyle -> GrayLevel[0.], FrameTicks -> None, 
                    PlotRangePadding -> None, ImageSize -> 
                    Dynamic[{Automatic, 1.35 CurrentValue["FontCapHeight"]/
                    AbsoluteCurrentValue[Magnification]}]], 
                    StyleBox[
                    RowBox[{"GrayLevel", "[", "0", "]"}], NumberMarks -> 
                    False]], Appearance -> None, BaseStyle -> {}, 
                    BaselinePosition -> Baseline, DefaultBaseStyle -> {}, 
                    ButtonFunction :> With[{Typeset`box$ = EvaluationBox[]}, 
                    If[
                    Not[
                    AbsoluteCurrentValue["Deployed"]], 
                    SelectionMove[Typeset`box$, All, Expression]; 
                    FrontEnd`Private`$ColorSelectorInitialAlpha = 1; 
                    FrontEnd`Private`$ColorSelectorInitialColor = 
                    GrayLevel[0]; FrontEnd`Private`$ColorSelectorUseMakeBoxes = 
                    True; MathLink`CallFrontEnd[
                    FrontEnd`AttachCell[Typeset`box$, 
                    FrontEndResource["GrayLevelColorValueSelector"], {
                    0, {Left, Bottom}}, {Left, Top}, 
                    "ClosingActions" -> {
                    "SelectionDeparture", "ParentChanged", 
                    "EvaluatorQuit"}]]]], BaseStyle -> Inherited, Evaluator -> 
                    Automatic, Method -> "Preemptive"], 
                    GrayLevel[0], Editable -> False, Selectable -> False], 
                    ",", 
                    RowBox[{"Opacity", "[", "0.3`", "]"}]}], "]"}], "]"}], 
                    ",", 
                    RowBox[{"Opacity", "[", "0.7`", "]"}], ",", 
                    InterpretationBox[
                    ButtonBox[
                    TooltipBox[
                    GraphicsBox[{{
                    GrayLevel[0], 
                    RectangleBox[{0, 0}]}, {
                    GrayLevel[0], 
                    RectangleBox[{1, -1}]}, {
                    RGBColor[
                    0.9899876666666667, 0.5566463333333334, 
                    0.06420996666666667], 
                    RectangleBox[{0, -1}, {2, 1}]}}, DefaultBaseStyle -> 
                    "ColorSwatchGraphics", AspectRatio -> 1, Frame -> True, 
                    FrameStyle -> 
                    RGBColor[
                    0.6599917777777778, 0.37109755555555557`, 
                    0.04280664444444445], FrameTicks -> None, 
                    PlotRangePadding -> None, ImageSize -> 
                    Dynamic[{Automatic, 1.35 CurrentValue["FontCapHeight"]/
                    AbsoluteCurrentValue[Magnification]}]], 
                    StyleBox[
                    RowBox[{"RGBColor", "[", 
                    
                    RowBox[{"0.9899876666666667`", ",", "0.5566463333333334`",
                     ",", "0.06420996666666667`"}], "]"}], NumberMarks -> 
                    False]], Appearance -> None, BaseStyle -> {}, 
                    BaselinePosition -> Baseline, DefaultBaseStyle -> {}, 
                    ButtonFunction :> With[{Typeset`box$ = EvaluationBox[]}, 
                    If[
                    Not[
                    AbsoluteCurrentValue["Deployed"]], 
                    SelectionMove[Typeset`box$, All, Expression]; 
                    FrontEnd`Private`$ColorSelectorInitialAlpha = 1; 
                    FrontEnd`Private`$ColorSelectorInitialColor = 
                    RGBColor[0.9899876666666667, 0.5566463333333334, 
                    0.06420996666666667]; 
                    FrontEnd`Private`$ColorSelectorUseMakeBoxes = True; 
                    MathLink`CallFrontEnd[
                    FrontEnd`AttachCell[Typeset`box$, 
                    FrontEndResource["RGBColorValueSelector"], {
                    0, {Left, Bottom}}, {Left, Top}, 
                    "ClosingActions" -> {
                    "SelectionDeparture", "ParentChanged", 
                    "EvaluatorQuit"}]]]], BaseStyle -> Inherited, Evaluator -> 
                    Automatic, Method -> "Preemptive"], 
                    RGBColor[
                    0.9899876666666667, 0.5566463333333334, 
                    0.06420996666666667], Editable -> False, Selectable -> 
                    False]}], "]"}], ",", 
                   RowBox[{"Directive", "[", 
                    RowBox[{
                    RowBox[{"EdgeForm", "[", 
                    RowBox[{"Directive", "[", 
                    RowBox[{
                    InterpretationBox[
                    ButtonBox[
                    TooltipBox[
                    GraphicsBox[{{
                    GrayLevel[0], 
                    RectangleBox[{0, 0}]}, {
                    GrayLevel[0], 
                    RectangleBox[{1, -1}]}, {
                    GrayLevel[0], 
                    RectangleBox[{0, -1}, {2, 1}]}}, DefaultBaseStyle -> 
                    "ColorSwatchGraphics", AspectRatio -> 1, Frame -> True, 
                    FrameStyle -> GrayLevel[0.], FrameTicks -> None, 
                    PlotRangePadding -> None, ImageSize -> 
                    Dynamic[{Automatic, 1.35 CurrentValue["FontCapHeight"]/
                    AbsoluteCurrentValue[Magnification]}]], 
                    StyleBox[
                    RowBox[{"GrayLevel", "[", "0", "]"}], NumberMarks -> 
                    False]], Appearance -> None, BaseStyle -> {}, 
                    BaselinePosition -> Baseline, DefaultBaseStyle -> {}, 
                    ButtonFunction :> With[{Typeset`box$ = EvaluationBox[]}, 
                    If[
                    Not[
                    AbsoluteCurrentValue["Deployed"]], 
                    SelectionMove[Typeset`box$, All, Expression]; 
                    FrontEnd`Private`$ColorSelectorInitialAlpha = 1; 
                    FrontEnd`Private`$ColorSelectorInitialColor = 
                    GrayLevel[0]; FrontEnd`Private`$ColorSelectorUseMakeBoxes = 
                    True; MathLink`CallFrontEnd[
                    FrontEnd`AttachCell[Typeset`box$, 
                    FrontEndResource["GrayLevelColorValueSelector"], {
                    0, {Left, Bottom}}, {Left, Top}, 
                    "ClosingActions" -> {
                    "SelectionDeparture", "ParentChanged", 
                    "EvaluatorQuit"}]]]], BaseStyle -> Inherited, Evaluator -> 
                    Automatic, Method -> "Preemptive"], 
                    GrayLevel[0], Editable -> False, Selectable -> False], 
                    ",", 
                    RowBox[{"Opacity", "[", "0.3`", "]"}]}], "]"}], "]"}], 
                    ",", 
                    RowBox[{"Opacity", "[", "0.7`", "]"}], ",", 
                    InterpretationBox[
                    ButtonBox[
                    TooltipBox[
                    GraphicsBox[{{
                    GrayLevel[0], 
                    RectangleBox[{0, 0}]}, {
                    GrayLevel[0], 
                    RectangleBox[{1, -1}]}, {
                    RGBColor[1., 0.820127, 0.126955], 
                    RectangleBox[{0, -1}, {2, 1}]}}, DefaultBaseStyle -> 
                    "ColorSwatchGraphics", AspectRatio -> 1, Frame -> True, 
                    FrameStyle -> 
                    RGBColor[
                    0.6666666666666667, 0.5467513333333334, 
                    0.08463666666666668], FrameTicks -> None, 
                    PlotRangePadding -> None, ImageSize -> 
                    Dynamic[{Automatic, 1.35 CurrentValue["FontCapHeight"]/
                    AbsoluteCurrentValue[Magnification]}]], 
                    StyleBox[
                    RowBox[{"RGBColor", "[", 
                    RowBox[{"1.`", ",", "0.820127`", ",", "0.126955`"}], 
                    "]"}], NumberMarks -> False]], Appearance -> None, 
                    BaseStyle -> {}, BaselinePosition -> Baseline, 
                    DefaultBaseStyle -> {}, ButtonFunction :> 
                    With[{Typeset`box$ = EvaluationBox[]}, 
                    If[
                    Not[
                    AbsoluteCurrentValue["Deployed"]], 
                    SelectionMove[Typeset`box$, All, Expression]; 
                    FrontEnd`Private`$ColorSelectorInitialAlpha = 1; 
                    FrontEnd`Private`$ColorSelectorInitialColor = 
                    RGBColor[1., 0.820127, 0.126955]; 
                    FrontEnd`Private`$ColorSelectorUseMakeBoxes = True; 
                    MathLink`CallFrontEnd[
                    FrontEnd`AttachCell[Typeset`box$, 
                    FrontEndResource["RGBColorValueSelector"], {
                    0, {Left, Bottom}}, {Left, Top}, 
                    "ClosingActions" -> {
                    "SelectionDeparture", "ParentChanged", 
                    "EvaluatorQuit"}]]]], BaseStyle -> Inherited, Evaluator -> 
                    Automatic, Method -> "Preemptive"], 
                    RGBColor[1., 0.820127, 0.126955], Editable -> False, 
                    Selectable -> False]}], "]"}]}], "}"}], ",", 
               RowBox[{"{", 
                 RowBox[{
                   RowBox[{"Directive", "[", 
                    RowBox[{
                    RowBox[{"EdgeForm", "[", 
                    RowBox[{"Directive", "[", 
                    RowBox[{
                    InterpretationBox[
                    ButtonBox[
                    TooltipBox[
                    GraphicsBox[{{
                    GrayLevel[0], 
                    RectangleBox[{0, 0}]}, {
                    GrayLevel[0], 
                    RectangleBox[{1, -1}]}, {
                    GrayLevel[0], 
                    RectangleBox[{0, -1}, {2, 1}]}}, DefaultBaseStyle -> 
                    "ColorSwatchGraphics", AspectRatio -> 1, Frame -> True, 
                    FrameStyle -> GrayLevel[0.], FrameTicks -> None, 
                    PlotRangePadding -> None, ImageSize -> 
                    Dynamic[{Automatic, 1.35 CurrentValue["FontCapHeight"]/
                    AbsoluteCurrentValue[Magnification]}]], 
                    StyleBox[
                    RowBox[{"GrayLevel", "[", "0", "]"}], NumberMarks -> 
                    False]], Appearance -> None, BaseStyle -> {}, 
                    BaselinePosition -> Baseline, DefaultBaseStyle -> {}, 
                    ButtonFunction :> With[{Typeset`box$ = EvaluationBox[]}, 
                    If[
                    Not[
                    AbsoluteCurrentValue["Deployed"]], 
                    SelectionMove[Typeset`box$, All, Expression]; 
                    FrontEnd`Private`$ColorSelectorInitialAlpha = 1; 
                    FrontEnd`Private`$ColorSelectorInitialColor = 
                    GrayLevel[0]; FrontEnd`Private`$ColorSelectorUseMakeBoxes = 
                    True; MathLink`CallFrontEnd[
                    FrontEnd`AttachCell[Typeset`box$, 
                    FrontEndResource["GrayLevelColorValueSelector"], {
                    0, {Left, Bottom}}, {Left, Top}, 
                    "ClosingActions" -> {
                    "SelectionDeparture", "ParentChanged", 
                    "EvaluatorQuit"}]]]], BaseStyle -> Inherited, Evaluator -> 
                    Automatic, Method -> "Preemptive"], 
                    GrayLevel[0], Editable -> False, Selectable -> False], 
                    ",", 
                    RowBox[{"Opacity", "[", "0.3`", "]"}]}], "]"}], "]"}], 
                    ",", 
                    RowBox[{"Opacity", "[", "0.7`", "]"}], ",", 
                    InterpretationBox[
                    ButtonBox[
                    TooltipBox[
                    GraphicsBox[{{
                    GrayLevel[0], 
                    RectangleBox[{0, 0}]}, {
                    GrayLevel[0], 
                    RectangleBox[{1, -1}]}, {
                    GrayLevel[1], 
                    RectangleBox[{0, -1}, {2, 1}]}}, DefaultBaseStyle -> 
                    "ColorSwatchGraphics", AspectRatio -> 1, Frame -> True, 
                    FrameStyle -> GrayLevel[0.6666666666666666], FrameTicks -> 
                    None, PlotRangePadding -> None, ImageSize -> 
                    Dynamic[{Automatic, 1.35 CurrentValue["FontCapHeight"]/
                    AbsoluteCurrentValue[Magnification]}]], 
                    StyleBox[
                    RowBox[{"GrayLevel", "[", "1", "]"}], NumberMarks -> 
                    False]], Appearance -> None, BaseStyle -> {}, 
                    BaselinePosition -> Baseline, DefaultBaseStyle -> {}, 
                    ButtonFunction :> With[{Typeset`box$ = EvaluationBox[]}, 
                    If[
                    Not[
                    AbsoluteCurrentValue["Deployed"]], 
                    SelectionMove[Typeset`box$, All, Expression]; 
                    FrontEnd`Private`$ColorSelectorInitialAlpha = 1; 
                    FrontEnd`Private`$ColorSelectorInitialColor = 
                    GrayLevel[1]; 
                    FrontEnd`Private`$ColorSelectorUseMakeBoxes = True; 
                    MathLink`CallFrontEnd[
                    FrontEnd`AttachCell[Typeset`box$, 
                    FrontEndResource["GrayLevelColorValueSelector"], {
                    0, {Left, Bottom}}, {Left, Top}, 
                    "ClosingActions" -> {
                    "SelectionDeparture", "ParentChanged", 
                    "EvaluatorQuit"}]]]], BaseStyle -> Inherited, Evaluator -> 
                    Automatic, Method -> "Preemptive"], 
                    GrayLevel[1], Editable -> False, Selectable -> False]}], 
                    "]"}], ",", 
                   RowBox[{"Directive", "[", 
                    RowBox[{
                    RowBox[{"EdgeForm", "[", 
                    RowBox[{"Directive", "[", 
                    RowBox[{
                    InterpretationBox[
                    ButtonBox[
                    TooltipBox[
                    GraphicsBox[{{
                    GrayLevel[0], 
                    RectangleBox[{0, 0}]}, {
                    GrayLevel[0], 
                    RectangleBox[{1, -1}]}, {
                    GrayLevel[0], 
                    RectangleBox[{0, -1}, {2, 1}]}}, DefaultBaseStyle -> 
                    "ColorSwatchGraphics", AspectRatio -> 1, Frame -> True, 
                    FrameStyle -> GrayLevel[0.], FrameTicks -> None, 
                    PlotRangePadding -> None, ImageSize -> 
                    Dynamic[{Automatic, 1.35 CurrentValue["FontCapHeight"]/
                    AbsoluteCurrentValue[Magnification]}]], 
                    StyleBox[
                    RowBox[{"GrayLevel", "[", "0", "]"}], NumberMarks -> 
                    False]], Appearance -> None, BaseStyle -> {}, 
                    BaselinePosition -> Baseline, DefaultBaseStyle -> {}, 
                    ButtonFunction :> With[{Typeset`box$ = EvaluationBox[]}, 
                    If[
                    Not[
                    AbsoluteCurrentValue["Deployed"]], 
                    SelectionMove[Typeset`box$, All, Expression]; 
                    FrontEnd`Private`$ColorSelectorInitialAlpha = 1; 
                    FrontEnd`Private`$ColorSelectorInitialColor = 
                    GrayLevel[0]; FrontEnd`Private`$ColorSelectorUseMakeBoxes = 
                    True; MathLink`CallFrontEnd[
                    FrontEnd`AttachCell[Typeset`box$, 
                    FrontEndResource["GrayLevelColorValueSelector"], {
                    0, {Left, Bottom}}, {Left, Top}, 
                    "ClosingActions" -> {
                    "SelectionDeparture", "ParentChanged", 
                    "EvaluatorQuit"}]]]], BaseStyle -> Inherited, Evaluator -> 
                    Automatic, Method -> "Preemptive"], 
                    GrayLevel[0], Editable -> False, Selectable -> False], 
                    ",", 
                    RowBox[{"Opacity", "[", "0.3`", "]"}]}], "]"}], "]"}], 
                    ",", 
                    RowBox[{"Opacity", "[", "0.7`", "]"}], ",", 
                    InterpretationBox[
                    ButtonBox[
                    TooltipBox[
                    GraphicsBox[{{
                    GrayLevel[0], 
                    RectangleBox[{0, 0}]}, {
                    GrayLevel[0], 
                    RectangleBox[{1, -1}]}, {
                    GrayLevel[1], 
                    RectangleBox[{0, -1}, {2, 1}]}}, DefaultBaseStyle -> 
                    "ColorSwatchGraphics", AspectRatio -> 1, Frame -> True, 
                    FrameStyle -> GrayLevel[0.6666666666666666], FrameTicks -> 
                    None, PlotRangePadding -> None, ImageSize -> 
                    Dynamic[{Automatic, 1.35 CurrentValue["FontCapHeight"]/
                    AbsoluteCurrentValue[Magnification]}]], 
                    StyleBox[
                    RowBox[{"GrayLevel", "[", "1", "]"}], NumberMarks -> 
                    False]], Appearance -> None, BaseStyle -> {}, 
                    BaselinePosition -> Baseline, DefaultBaseStyle -> {}, 
                    ButtonFunction :> With[{Typeset`box$ = EvaluationBox[]}, 
                    If[
                    Not[
                    AbsoluteCurrentValue["Deployed"]], 
                    SelectionMove[Typeset`box$, All, Expression]; 
                    FrontEnd`Private`$ColorSelectorInitialAlpha = 1; 
                    FrontEnd`Private`$ColorSelectorInitialColor = 
                    GrayLevel[1]; 
                    FrontEnd`Private`$ColorSelectorUseMakeBoxes = True; 
                    MathLink`CallFrontEnd[
                    FrontEnd`AttachCell[Typeset`box$, 
                    FrontEndResource["GrayLevelColorValueSelector"], {
                    0, {Left, Bottom}}, {Left, Top}, 
                    "ClosingActions" -> {
                    "SelectionDeparture", "ParentChanged", 
                    "EvaluatorQuit"}]]]], BaseStyle -> Inherited, Evaluator -> 
                    Automatic, Method -> "Preemptive"], 
                    GrayLevel[1], Editable -> False, Selectable -> False]}], 
                    "]"}], ",", 
                   RowBox[{"Directive", "[", 
                    RowBox[{
                    RowBox[{"EdgeForm", "[", 
                    RowBox[{"Directive", "[", 
                    RowBox[{
                    InterpretationBox[
                    ButtonBox[
                    TooltipBox[
                    GraphicsBox[{{
                    GrayLevel[0], 
                    RectangleBox[{0, 0}]}, {
                    GrayLevel[0], 
                    RectangleBox[{1, -1}]}, {
                    GrayLevel[0], 
                    RectangleBox[{0, -1}, {2, 1}]}}, DefaultBaseStyle -> 
                    "ColorSwatchGraphics", AspectRatio -> 1, Frame -> True, 
                    FrameStyle -> GrayLevel[0.], FrameTicks -> None, 
                    PlotRangePadding -> None, ImageSize -> 
                    Dynamic[{Automatic, 1.35 CurrentValue["FontCapHeight"]/
                    AbsoluteCurrentValue[Magnification]}]], 
                    StyleBox[
                    RowBox[{"GrayLevel", "[", "0", "]"}], NumberMarks -> 
                    False]], Appearance -> None, BaseStyle -> {}, 
                    BaselinePosition -> Baseline, DefaultBaseStyle -> {}, 
                    ButtonFunction :> With[{Typeset`box$ = EvaluationBox[]}, 
                    If[
                    Not[
                    AbsoluteCurrentValue["Deployed"]], 
                    SelectionMove[Typeset`box$, All, Expression]; 
                    FrontEnd`Private`$ColorSelectorInitialAlpha = 1; 
                    FrontEnd`Private`$ColorSelectorInitialColor = 
                    GrayLevel[0]; FrontEnd`Private`$ColorSelectorUseMakeBoxes = 
                    True; MathLink`CallFrontEnd[
                    FrontEnd`AttachCell[Typeset`box$, 
                    FrontEndResource["GrayLevelColorValueSelector"], {
                    0, {Left, Bottom}}, {Left, Top}, 
                    "ClosingActions" -> {
                    "SelectionDeparture", "ParentChanged", 
                    "EvaluatorQuit"}]]]], BaseStyle -> Inherited, Evaluator -> 
                    Automatic, Method -> "Preemptive"], 
                    GrayLevel[0], Editable -> False, Selectable -> False], 
                    ",", 
                    RowBox[{"Opacity", "[", "0.3`", "]"}]}], "]"}], "]"}], 
                    ",", 
                    RowBox[{"Opacity", "[", "0.7`", "]"}], ",", 
                    InterpretationBox[
                    ButtonBox[
                    TooltipBox[
                    GraphicsBox[{{
                    GrayLevel[0], 
                    RectangleBox[{0, 0}]}, {
                    GrayLevel[0], 
                    RectangleBox[{1, -1}]}, {
                    GrayLevel[1], 
                    RectangleBox[{0, -1}, {2, 1}]}}, DefaultBaseStyle -> 
                    "ColorSwatchGraphics", AspectRatio -> 1, Frame -> True, 
                    FrameStyle -> GrayLevel[0.6666666666666666], FrameTicks -> 
                    None, PlotRangePadding -> None, ImageSize -> 
                    Dynamic[{Automatic, 1.35 CurrentValue["FontCapHeight"]/
                    AbsoluteCurrentValue[Magnification]}]], 
                    StyleBox[
                    RowBox[{"GrayLevel", "[", "1", "]"}], NumberMarks -> 
                    False]], Appearance -> None, BaseStyle -> {}, 
                    BaselinePosition -> Baseline, DefaultBaseStyle -> {}, 
                    ButtonFunction :> With[{Typeset`box$ = EvaluationBox[]}, 
                    If[
                    Not[
                    AbsoluteCurrentValue["Deployed"]], 
                    SelectionMove[Typeset`box$, All, Expression]; 
                    FrontEnd`Private`$ColorSelectorInitialAlpha = 1; 
                    FrontEnd`Private`$ColorSelectorInitialColor = 
                    GrayLevel[1]; 
                    FrontEnd`Private`$ColorSelectorUseMakeBoxes = True; 
                    MathLink`CallFrontEnd[
                    FrontEnd`AttachCell[Typeset`box$, 
                    FrontEndResource["GrayLevelColorValueSelector"], {
                    0, {Left, Bottom}}, {Left, Top}, 
                    "ClosingActions" -> {
                    "SelectionDeparture", "ParentChanged", 
                    "EvaluatorQuit"}]]]], BaseStyle -> Inherited, Evaluator -> 
                    Automatic, Method -> "Preemptive"], 
                    GrayLevel[1], Editable -> False, Selectable -> False]}], 
                    "]"}], ",", 
                   RowBox[{"Directive", "[", 
                    RowBox[{
                    RowBox[{"EdgeForm", "[", 
                    RowBox[{"Directive", "[", 
                    RowBox[{
                    InterpretationBox[
                    ButtonBox[
                    TooltipBox[
                    GraphicsBox[{{
                    GrayLevel[0], 
                    RectangleBox[{0, 0}]}, {
                    GrayLevel[0], 
                    RectangleBox[{1, -1}]}, {
                    GrayLevel[0], 
                    RectangleBox[{0, -1}, {2, 1}]}}, DefaultBaseStyle -> 
                    "ColorSwatchGraphics", AspectRatio -> 1, Frame -> True, 
                    FrameStyle -> GrayLevel[0.], FrameTicks -> None, 
                    PlotRangePadding -> None, ImageSize -> 
                    Dynamic[{Automatic, 1.35 CurrentValue["FontCapHeight"]/
                    AbsoluteCurrentValue[Magnification]}]], 
                    StyleBox[
                    RowBox[{"GrayLevel", "[", "0", "]"}], NumberMarks -> 
                    False]], Appearance -> None, BaseStyle -> {}, 
                    BaselinePosition -> Baseline, DefaultBaseStyle -> {}, 
                    ButtonFunction :> With[{Typeset`box$ = EvaluationBox[]}, 
                    If[
                    Not[
                    AbsoluteCurrentValue["Deployed"]], 
                    SelectionMove[Typeset`box$, All, Expression]; 
                    FrontEnd`Private`$ColorSelectorInitialAlpha = 1; 
                    FrontEnd`Private`$ColorSelectorInitialColor = 
                    GrayLevel[0]; FrontEnd`Private`$ColorSelectorUseMakeBoxes = 
                    True; MathLink`CallFrontEnd[
                    FrontEnd`AttachCell[Typeset`box$, 
                    FrontEndResource["GrayLevelColorValueSelector"], {
                    0, {Left, Bottom}}, {Left, Top}, 
                    "ClosingActions" -> {
                    "SelectionDeparture", "ParentChanged", 
                    "EvaluatorQuit"}]]]], BaseStyle -> Inherited, Evaluator -> 
                    Automatic, Method -> "Preemptive"], 
                    GrayLevel[0], Editable -> False, Selectable -> False], 
                    ",", 
                    RowBox[{"Opacity", "[", "0.3`", "]"}]}], "]"}], "]"}], 
                    ",", 
                    RowBox[{"Opacity", "[", "0.7`", "]"}], ",", 
                    InterpretationBox[
                    ButtonBox[
                    TooltipBox[
                    GraphicsBox[{{
                    GrayLevel[0], 
                    RectangleBox[{0, 0}]}, {
                    GrayLevel[0], 
                    RectangleBox[{1, -1}]}, {
                    GrayLevel[1], 
                    RectangleBox[{0, -1}, {2, 1}]}}, DefaultBaseStyle -> 
                    "ColorSwatchGraphics", AspectRatio -> 1, Frame -> True, 
                    FrameStyle -> GrayLevel[0.6666666666666666], FrameTicks -> 
                    None, PlotRangePadding -> None, ImageSize -> 
                    Dynamic[{Automatic, 1.35 CurrentValue["FontCapHeight"]/
                    AbsoluteCurrentValue[Magnification]}]], 
                    StyleBox[
                    RowBox[{"GrayLevel", "[", "1", "]"}], NumberMarks -> 
                    False]], Appearance -> None, BaseStyle -> {}, 
                    BaselinePosition -> Baseline, DefaultBaseStyle -> {}, 
                    ButtonFunction :> With[{Typeset`box$ = EvaluationBox[]}, 
                    If[
                    Not[
                    AbsoluteCurrentValue["Deployed"]], 
                    SelectionMove[Typeset`box$, All, Expression]; 
                    FrontEnd`Private`$ColorSelectorInitialAlpha = 1; 
                    FrontEnd`Private`$ColorSelectorInitialColor = 
                    GrayLevel[1]; 
                    FrontEnd`Private`$ColorSelectorUseMakeBoxes = True; 
                    MathLink`CallFrontEnd[
                    FrontEnd`AttachCell[Typeset`box$, 
                    FrontEndResource["GrayLevelColorValueSelector"], {
                    0, {Left, Bottom}}, {Left, Top}, 
                    "ClosingActions" -> {
                    "SelectionDeparture", "ParentChanged", 
                    "EvaluatorQuit"}]]]], BaseStyle -> Inherited, Evaluator -> 
                    Automatic, Method -> "Preemptive"], 
                    GrayLevel[1], Editable -> False, Selectable -> False]}], 
                    "]"}], ",", 
                   RowBox[{"Directive", "[", 
                    RowBox[{
                    RowBox[{"EdgeForm", "[", 
                    RowBox[{"Directive", "[", 
                    RowBox[{
                    InterpretationBox[
                    ButtonBox[
                    TooltipBox[
                    GraphicsBox[{{
                    GrayLevel[0], 
                    RectangleBox[{0, 0}]}, {
                    GrayLevel[0], 
                    RectangleBox[{1, -1}]}, {
                    GrayLevel[0], 
                    RectangleBox[{0, -1}, {2, 1}]}}, DefaultBaseStyle -> 
                    "ColorSwatchGraphics", AspectRatio -> 1, Frame -> True, 
                    FrameStyle -> GrayLevel[0.], FrameTicks -> None, 
                    PlotRangePadding -> None, ImageSize -> 
                    Dynamic[{Automatic, 1.35 CurrentValue["FontCapHeight"]/
                    AbsoluteCurrentValue[Magnification]}]], 
                    StyleBox[
                    RowBox[{"GrayLevel", "[", "0", "]"}], NumberMarks -> 
                    False]], Appearance -> None, BaseStyle -> {}, 
                    BaselinePosition -> Baseline, DefaultBaseStyle -> {}, 
                    ButtonFunction :> With[{Typeset`box$ = EvaluationBox[]}, 
                    If[
                    Not[
                    AbsoluteCurrentValue["Deployed"]], 
                    SelectionMove[Typeset`box$, All, Expression]; 
                    FrontEnd`Private`$ColorSelectorInitialAlpha = 1; 
                    FrontEnd`Private`$ColorSelectorInitialColor = 
                    GrayLevel[0]; FrontEnd`Private`$ColorSelectorUseMakeBoxes = 
                    True; MathLink`CallFrontEnd[
                    FrontEnd`AttachCell[Typeset`box$, 
                    FrontEndResource["GrayLevelColorValueSelector"], {
                    0, {Left, Bottom}}, {Left, Top}, 
                    "ClosingActions" -> {
                    "SelectionDeparture", "ParentChanged", 
                    "EvaluatorQuit"}]]]], BaseStyle -> Inherited, Evaluator -> 
                    Automatic, Method -> "Preemptive"], 
                    GrayLevel[0], Editable -> False, Selectable -> False], 
                    ",", 
                    RowBox[{"Opacity", "[", "0.3`", "]"}]}], "]"}], "]"}], 
                    ",", 
                    RowBox[{"Opacity", "[", "0.7`", "]"}], ",", 
                    InterpretationBox[
                    ButtonBox[
                    TooltipBox[
                    GraphicsBox[{{
                    GrayLevel[0], 
                    RectangleBox[{0, 0}]}, {
                    GrayLevel[0], 
                    RectangleBox[{1, -1}]}, {
                    GrayLevel[1], 
                    RectangleBox[{0, -1}, {2, 1}]}}, DefaultBaseStyle -> 
                    "ColorSwatchGraphics", AspectRatio -> 1, Frame -> True, 
                    FrameStyle -> GrayLevel[0.6666666666666666], FrameTicks -> 
                    None, PlotRangePadding -> None, ImageSize -> 
                    Dynamic[{Automatic, 1.35 CurrentValue["FontCapHeight"]/
                    AbsoluteCurrentValue[Magnification]}]], 
                    StyleBox[
                    RowBox[{"GrayLevel", "[", "1", "]"}], NumberMarks -> 
                    False]], Appearance -> None, BaseStyle -> {}, 
                    BaselinePosition -> Baseline, DefaultBaseStyle -> {}, 
                    ButtonFunction :> With[{Typeset`box$ = EvaluationBox[]}, 
                    If[
                    Not[
                    AbsoluteCurrentValue["Deployed"]], 
                    SelectionMove[Typeset`box$, All, Expression]; 
                    FrontEnd`Private`$ColorSelectorInitialAlpha = 1; 
                    FrontEnd`Private`$ColorSelectorInitialColor = 
                    GrayLevel[1]; 
                    FrontEnd`Private`$ColorSelectorUseMakeBoxes = True; 
                    MathLink`CallFrontEnd[
                    FrontEnd`AttachCell[Typeset`box$, 
                    FrontEndResource["GrayLevelColorValueSelector"], {
                    0, {Left, Bottom}}, {Left, Top}, 
                    "ClosingActions" -> {
                    "SelectionDeparture", "ParentChanged", 
                    "EvaluatorQuit"}]]]], BaseStyle -> Inherited, Evaluator -> 
                    Automatic, Method -> "Preemptive"], 
                    GrayLevel[1], Editable -> False, Selectable -> False]}], 
                    "]"}], ",", 
                   RowBox[{"Directive", "[", 
                    RowBox[{
                    RowBox[{"EdgeForm", "[", 
                    RowBox[{"Directive", "[", 
                    RowBox[{
                    InterpretationBox[
                    ButtonBox[
                    TooltipBox[
                    GraphicsBox[{{
                    GrayLevel[0], 
                    RectangleBox[{0, 0}]}, {
                    GrayLevel[0], 
                    RectangleBox[{1, -1}]}, {
                    GrayLevel[0], 
                    RectangleBox[{0, -1}, {2, 1}]}}, DefaultBaseStyle -> 
                    "ColorSwatchGraphics", AspectRatio -> 1, Frame -> True, 
                    FrameStyle -> GrayLevel[0.], FrameTicks -> None, 
                    PlotRangePadding -> None, ImageSize -> 
                    Dynamic[{Automatic, 1.35 CurrentValue["FontCapHeight"]/
                    AbsoluteCurrentValue[Magnification]}]], 
                    StyleBox[
                    RowBox[{"GrayLevel", "[", "0", "]"}], NumberMarks -> 
                    False]], Appearance -> None, BaseStyle -> {}, 
                    BaselinePosition -> Baseline, DefaultBaseStyle -> {}, 
                    ButtonFunction :> With[{Typeset`box$ = EvaluationBox[]}, 
                    If[
                    Not[
                    AbsoluteCurrentValue["Deployed"]], 
                    SelectionMove[Typeset`box$, All, Expression]; 
                    FrontEnd`Private`$ColorSelectorInitialAlpha = 1; 
                    FrontEnd`Private`$ColorSelectorInitialColor = 
                    GrayLevel[0]; FrontEnd`Private`$ColorSelectorUseMakeBoxes = 
                    True; MathLink`CallFrontEnd[
                    FrontEnd`AttachCell[Typeset`box$, 
                    FrontEndResource["GrayLevelColorValueSelector"], {
                    0, {Left, Bottom}}, {Left, Top}, 
                    "ClosingActions" -> {
                    "SelectionDeparture", "ParentChanged", 
                    "EvaluatorQuit"}]]]], BaseStyle -> Inherited, Evaluator -> 
                    Automatic, Method -> "Preemptive"], 
                    GrayLevel[0], Editable -> False, Selectable -> False], 
                    ",", 
                    RowBox[{"Opacity", "[", "0.3`", "]"}]}], "]"}], "]"}], 
                    ",", 
                    RowBox[{"Opacity", "[", "0.7`", "]"}], ",", 
                    InterpretationBox[
                    ButtonBox[
                    TooltipBox[
                    GraphicsBox[{{
                    GrayLevel[0], 
                    RectangleBox[{0, 0}]}, {
                    GrayLevel[0], 
                    RectangleBox[{1, -1}]}, {
                    GrayLevel[1], 
                    RectangleBox[{0, -1}, {2, 1}]}}, DefaultBaseStyle -> 
                    "ColorSwatchGraphics", AspectRatio -> 1, Frame -> True, 
                    FrameStyle -> GrayLevel[0.6666666666666666], FrameTicks -> 
                    None, PlotRangePadding -> None, ImageSize -> 
                    Dynamic[{Automatic, 1.35 CurrentValue["FontCapHeight"]/
                    AbsoluteCurrentValue[Magnification]}]], 
                    StyleBox[
                    RowBox[{"GrayLevel", "[", "1", "]"}], NumberMarks -> 
                    False]], Appearance -> None, BaseStyle -> {}, 
                    BaselinePosition -> Baseline, DefaultBaseStyle -> {}, 
                    ButtonFunction :> With[{Typeset`box$ = EvaluationBox[]}, 
                    If[
                    Not[
                    AbsoluteCurrentValue["Deployed"]], 
                    SelectionMove[Typeset`box$, All, Expression]; 
                    FrontEnd`Private`$ColorSelectorInitialAlpha = 1; 
                    FrontEnd`Private`$ColorSelectorInitialColor = 
                    GrayLevel[1]; 
                    FrontEnd`Private`$ColorSelectorUseMakeBoxes = True; 
                    MathLink`CallFrontEnd[
                    FrontEnd`AttachCell[Typeset`box$, 
                    FrontEndResource["GrayLevelColorValueSelector"], {
                    0, {Left, Bottom}}, {Left, Top}, 
                    "ClosingActions" -> {
                    "SelectionDeparture", "ParentChanged", 
                    "EvaluatorQuit"}]]]], BaseStyle -> Inherited, Evaluator -> 
                    Automatic, Method -> "Preemptive"], 
                    GrayLevel[1], Editable -> False, Selectable -> False]}], 
                    "]"}], ",", 
                   RowBox[{"Directive", "[", 
                    RowBox[{
                    RowBox[{"EdgeForm", "[", 
                    RowBox[{"Directive", "[", 
                    RowBox[{
                    InterpretationBox[
                    ButtonBox[
                    TooltipBox[
                    GraphicsBox[{{
                    GrayLevel[0], 
                    RectangleBox[{0, 0}]}, {
                    GrayLevel[0], 
                    RectangleBox[{1, -1}]}, {
                    GrayLevel[0], 
                    RectangleBox[{0, -1}, {2, 1}]}}, DefaultBaseStyle -> 
                    "ColorSwatchGraphics", AspectRatio -> 1, Frame -> True, 
                    FrameStyle -> GrayLevel[0.], FrameTicks -> None, 
                    PlotRangePadding -> None, ImageSize -> 
                    Dynamic[{Automatic, 1.35 CurrentValue["FontCapHeight"]/
                    AbsoluteCurrentValue[Magnification]}]], 
                    StyleBox[
                    RowBox[{"GrayLevel", "[", "0", "]"}], NumberMarks -> 
                    False]], Appearance -> None, BaseStyle -> {}, 
                    BaselinePosition -> Baseline, DefaultBaseStyle -> {}, 
                    ButtonFunction :> With[{Typeset`box$ = EvaluationBox[]}, 
                    If[
                    Not[
                    AbsoluteCurrentValue["Deployed"]], 
                    SelectionMove[Typeset`box$, All, Expression]; 
                    FrontEnd`Private`$ColorSelectorInitialAlpha = 1; 
                    FrontEnd`Private`$ColorSelectorInitialColor = 
                    GrayLevel[0]; FrontEnd`Private`$ColorSelectorUseMakeBoxes = 
                    True; MathLink`CallFrontEnd[
                    FrontEnd`AttachCell[Typeset`box$, 
                    FrontEndResource["GrayLevelColorValueSelector"], {
                    0, {Left, Bottom}}, {Left, Top}, 
                    "ClosingActions" -> {
                    "SelectionDeparture", "ParentChanged", 
                    "EvaluatorQuit"}]]]], BaseStyle -> Inherited, Evaluator -> 
                    Automatic, Method -> "Preemptive"], 
                    GrayLevel[0], Editable -> False, Selectable -> False], 
                    ",", 
                    RowBox[{"Opacity", "[", "0.3`", "]"}]}], "]"}], "]"}], 
                    ",", 
                    RowBox[{"Opacity", "[", "0.7`", "]"}], ",", 
                    InterpretationBox[
                    ButtonBox[
                    TooltipBox[
                    GraphicsBox[{{
                    GrayLevel[0], 
                    RectangleBox[{0, 0}]}, {
                    GrayLevel[0], 
                    RectangleBox[{1, -1}]}, {
                    GrayLevel[1], 
                    RectangleBox[{0, -1}, {2, 1}]}}, DefaultBaseStyle -> 
                    "ColorSwatchGraphics", AspectRatio -> 1, Frame -> True, 
                    FrameStyle -> GrayLevel[0.6666666666666666], FrameTicks -> 
                    None, PlotRangePadding -> None, ImageSize -> 
                    Dynamic[{Automatic, 1.35 CurrentValue["FontCapHeight"]/
                    AbsoluteCurrentValue[Magnification]}]], 
                    StyleBox[
                    RowBox[{"GrayLevel", "[", "1", "]"}], NumberMarks -> 
                    False]], Appearance -> None, BaseStyle -> {}, 
                    BaselinePosition -> Baseline, DefaultBaseStyle -> {}, 
                    ButtonFunction :> With[{Typeset`box$ = EvaluationBox[]}, 
                    If[
                    Not[
                    AbsoluteCurrentValue["Deployed"]], 
                    SelectionMove[Typeset`box$, All, Expression]; 
                    FrontEnd`Private`$ColorSelectorInitialAlpha = 1; 
                    FrontEnd`Private`$ColorSelectorInitialColor = 
                    GrayLevel[1]; 
                    FrontEnd`Private`$ColorSelectorUseMakeBoxes = True; 
                    MathLink`CallFrontEnd[
                    FrontEnd`AttachCell[Typeset`box$, 
                    FrontEndResource["GrayLevelColorValueSelector"], {
                    0, {Left, Bottom}}, {Left, Top}, 
                    "ClosingActions" -> {
                    "SelectionDeparture", "ParentChanged", 
                    "EvaluatorQuit"}]]]], BaseStyle -> Inherited, Evaluator -> 
                    Automatic, Method -> "Preemptive"], 
                    GrayLevel[1], Editable -> False, Selectable -> False]}], 
                    "]"}], ",", 
                   RowBox[{"Directive", "[", 
                    RowBox[{
                    RowBox[{"EdgeForm", "[", 
                    RowBox[{"Directive", "[", 
                    RowBox[{
                    InterpretationBox[
                    ButtonBox[
                    TooltipBox[
                    GraphicsBox[{{
                    GrayLevel[0], 
                    RectangleBox[{0, 0}]}, {
                    GrayLevel[0], 
                    RectangleBox[{1, -1}]}, {
                    GrayLevel[0], 
                    RectangleBox[{0, -1}, {2, 1}]}}, DefaultBaseStyle -> 
                    "ColorSwatchGraphics", AspectRatio -> 1, Frame -> True, 
                    FrameStyle -> GrayLevel[0.], FrameTicks -> None, 
                    PlotRangePadding -> None, ImageSize -> 
                    Dynamic[{Automatic, 1.35 CurrentValue["FontCapHeight"]/
                    AbsoluteCurrentValue[Magnification]}]], 
                    StyleBox[
                    RowBox[{"GrayLevel", "[", "0", "]"}], NumberMarks -> 
                    False]], Appearance -> None, BaseStyle -> {}, 
                    BaselinePosition -> Baseline, DefaultBaseStyle -> {}, 
                    ButtonFunction :> With[{Typeset`box$ = EvaluationBox[]}, 
                    If[
                    Not[
                    AbsoluteCurrentValue["Deployed"]], 
                    SelectionMove[Typeset`box$, All, Expression]; 
                    FrontEnd`Private`$ColorSelectorInitialAlpha = 1; 
                    FrontEnd`Private`$ColorSelectorInitialColor = 
                    GrayLevel[0]; FrontEnd`Private`$ColorSelectorUseMakeBoxes = 
                    True; MathLink`CallFrontEnd[
                    FrontEnd`AttachCell[Typeset`box$, 
                    FrontEndResource["GrayLevelColorValueSelector"], {
                    0, {Left, Bottom}}, {Left, Top}, 
                    "ClosingActions" -> {
                    "SelectionDeparture", "ParentChanged", 
                    "EvaluatorQuit"}]]]], BaseStyle -> Inherited, Evaluator -> 
                    Automatic, Method -> "Preemptive"], 
                    GrayLevel[0], Editable -> False, Selectable -> False], 
                    ",", 
                    RowBox[{"Opacity", "[", "0.3`", "]"}]}], "]"}], "]"}], 
                    ",", 
                    RowBox[{"Opacity", "[", "0.7`", "]"}], ",", 
                    InterpretationBox[
                    ButtonBox[
                    TooltipBox[
                    GraphicsBox[{{
                    GrayLevel[0], 
                    RectangleBox[{0, 0}]}, {
                    GrayLevel[0], 
                    RectangleBox[{1, -1}]}, {
                    GrayLevel[1], 
                    RectangleBox[{0, -1}, {2, 1}]}}, DefaultBaseStyle -> 
                    "ColorSwatchGraphics", AspectRatio -> 1, Frame -> True, 
                    FrameStyle -> GrayLevel[0.6666666666666666], FrameTicks -> 
                    None, PlotRangePadding -> None, ImageSize -> 
                    Dynamic[{Automatic, 1.35 CurrentValue["FontCapHeight"]/
                    AbsoluteCurrentValue[Magnification]}]], 
                    StyleBox[
                    RowBox[{"GrayLevel", "[", "1", "]"}], NumberMarks -> 
                    False]], Appearance -> None, BaseStyle -> {}, 
                    BaselinePosition -> Baseline, DefaultBaseStyle -> {}, 
                    ButtonFunction :> With[{Typeset`box$ = EvaluationBox[]}, 
                    If[
                    Not[
                    AbsoluteCurrentValue["Deployed"]], 
                    SelectionMove[Typeset`box$, All, Expression]; 
                    FrontEnd`Private`$ColorSelectorInitialAlpha = 1; 
                    FrontEnd`Private`$ColorSelectorInitialColor = 
                    GrayLevel[1]; 
                    FrontEnd`Private`$ColorSelectorUseMakeBoxes = True; 
                    MathLink`CallFrontEnd[
                    FrontEnd`AttachCell[Typeset`box$, 
                    FrontEndResource["GrayLevelColorValueSelector"], {
                    0, {Left, Bottom}}, {Left, Top}, 
                    "ClosingActions" -> {
                    "SelectionDeparture", "ParentChanged", 
                    "EvaluatorQuit"}]]]], BaseStyle -> Inherited, Evaluator -> 
                    Automatic, Method -> "Preemptive"], 
                    GrayLevel[1], Editable -> False, Selectable -> False]}], 
                    "]"}], ",", 
                   RowBox[{"Directive", "[", 
                    RowBox[{
                    RowBox[{"EdgeForm", "[", 
                    RowBox[{"Directive", "[", 
                    RowBox[{
                    InterpretationBox[
                    ButtonBox[
                    TooltipBox[
                    GraphicsBox[{{
                    GrayLevel[0], 
                    RectangleBox[{0, 0}]}, {
                    GrayLevel[0], 
                    RectangleBox[{1, -1}]}, {
                    GrayLevel[0], 
                    RectangleBox[{0, -1}, {2, 1}]}}, DefaultBaseStyle -> 
                    "ColorSwatchGraphics", AspectRatio -> 1, Frame -> True, 
                    FrameStyle -> GrayLevel[0.], FrameTicks -> None, 
                    PlotRangePadding -> None, ImageSize -> 
                    Dynamic[{Automatic, 1.35 CurrentValue["FontCapHeight"]/
                    AbsoluteCurrentValue[Magnification]}]], 
                    StyleBox[
                    RowBox[{"GrayLevel", "[", "0", "]"}], NumberMarks -> 
                    False]], Appearance -> None, BaseStyle -> {}, 
                    BaselinePosition -> Baseline, DefaultBaseStyle -> {}, 
                    ButtonFunction :> With[{Typeset`box$ = EvaluationBox[]}, 
                    If[
                    Not[
                    AbsoluteCurrentValue["Deployed"]], 
                    SelectionMove[Typeset`box$, All, Expression]; 
                    FrontEnd`Private`$ColorSelectorInitialAlpha = 1; 
                    FrontEnd`Private`$ColorSelectorInitialColor = 
                    GrayLevel[0]; FrontEnd`Private`$ColorSelectorUseMakeBoxes = 
                    True; MathLink`CallFrontEnd[
                    FrontEnd`AttachCell[Typeset`box$, 
                    FrontEndResource["GrayLevelColorValueSelector"], {
                    0, {Left, Bottom}}, {Left, Top}, 
                    "ClosingActions" -> {
                    "SelectionDeparture", "ParentChanged", 
                    "EvaluatorQuit"}]]]], BaseStyle -> Inherited, Evaluator -> 
                    Automatic, Method -> "Preemptive"], 
                    GrayLevel[0], Editable -> False, Selectable -> False], 
                    ",", 
                    RowBox[{"Opacity", "[", "0.3`", "]"}]}], "]"}], "]"}], 
                    ",", 
                    RowBox[{"Opacity", "[", "0.7`", "]"}], ",", 
                    InterpretationBox[
                    ButtonBox[
                    TooltipBox[
                    GraphicsBox[{{
                    GrayLevel[0], 
                    RectangleBox[{0, 0}]}, {
                    GrayLevel[0], 
                    RectangleBox[{1, -1}]}, {
                    GrayLevel[1], 
                    RectangleBox[{0, -1}, {2, 1}]}}, DefaultBaseStyle -> 
                    "ColorSwatchGraphics", AspectRatio -> 1, Frame -> True, 
                    FrameStyle -> GrayLevel[0.6666666666666666], FrameTicks -> 
                    None, PlotRangePadding -> None, ImageSize -> 
                    Dynamic[{Automatic, 1.35 CurrentValue["FontCapHeight"]/
                    AbsoluteCurrentValue[Magnification]}]], 
                    StyleBox[
                    RowBox[{"GrayLevel", "[", "1", "]"}], NumberMarks -> 
                    False]], Appearance -> None, BaseStyle -> {}, 
                    BaselinePosition -> Baseline, DefaultBaseStyle -> {}, 
                    ButtonFunction :> With[{Typeset`box$ = EvaluationBox[]}, 
                    If[
                    Not[
                    AbsoluteCurrentValue["Deployed"]], 
                    SelectionMove[Typeset`box$, All, Expression]; 
                    FrontEnd`Private`$ColorSelectorInitialAlpha = 1; 
                    FrontEnd`Private`$ColorSelectorInitialColor = 
                    GrayLevel[1]; 
                    FrontEnd`Private`$ColorSelectorUseMakeBoxes = True; 
                    MathLink`CallFrontEnd[
                    FrontEnd`AttachCell[Typeset`box$, 
                    FrontEndResource["GrayLevelColorValueSelector"], {
                    0, {Left, Bottom}}, {Left, Top}, 
                    "ClosingActions" -> {
                    "SelectionDeparture", "ParentChanged", 
                    "EvaluatorQuit"}]]]], BaseStyle -> Inherited, Evaluator -> 
                    Automatic, Method -> "Preemptive"], 
                    GrayLevel[1], Editable -> False, Selectable -> False]}], 
                    "]"}], ",", 
                   RowBox[{"Directive", "[", 
                    RowBox[{
                    RowBox[{"EdgeForm", "[", 
                    RowBox[{"Directive", "[", 
                    RowBox[{
                    InterpretationBox[
                    ButtonBox[
                    TooltipBox[
                    GraphicsBox[{{
                    GrayLevel[0], 
                    RectangleBox[{0, 0}]}, {
                    GrayLevel[0], 
                    RectangleBox[{1, -1}]}, {
                    GrayLevel[0], 
                    RectangleBox[{0, -1}, {2, 1}]}}, DefaultBaseStyle -> 
                    "ColorSwatchGraphics", AspectRatio -> 1, Frame -> True, 
                    FrameStyle -> GrayLevel[0.], FrameTicks -> None, 
                    PlotRangePadding -> None, ImageSize -> 
                    Dynamic[{Automatic, 1.35 CurrentValue["FontCapHeight"]/
                    AbsoluteCurrentValue[Magnification]}]], 
                    StyleBox[
                    RowBox[{"GrayLevel", "[", "0", "]"}], NumberMarks -> 
                    False]], Appearance -> None, BaseStyle -> {}, 
                    BaselinePosition -> Baseline, DefaultBaseStyle -> {}, 
                    ButtonFunction :> With[{Typeset`box$ = EvaluationBox[]}, 
                    If[
                    Not[
                    AbsoluteCurrentValue["Deployed"]], 
                    SelectionMove[Typeset`box$, All, Expression]; 
                    FrontEnd`Private`$ColorSelectorInitialAlpha = 1; 
                    FrontEnd`Private`$ColorSelectorInitialColor = 
                    GrayLevel[0]; FrontEnd`Private`$ColorSelectorUseMakeBoxes = 
                    True; MathLink`CallFrontEnd[
                    FrontEnd`AttachCell[Typeset`box$, 
                    FrontEndResource["GrayLevelColorValueSelector"], {
                    0, {Left, Bottom}}, {Left, Top}, 
                    "ClosingActions" -> {
                    "SelectionDeparture", "ParentChanged", 
                    "EvaluatorQuit"}]]]], BaseStyle -> Inherited, Evaluator -> 
                    Automatic, Method -> "Preemptive"], 
                    GrayLevel[0], Editable -> False, Selectable -> False], 
                    ",", 
                    RowBox[{"Opacity", "[", "0.3`", "]"}]}], "]"}], "]"}], 
                    ",", 
                    RowBox[{"Opacity", "[", "0.7`", "]"}], ",", 
                    InterpretationBox[
                    ButtonBox[
                    TooltipBox[
                    GraphicsBox[{{
                    GrayLevel[0], 
                    RectangleBox[{0, 0}]}, {
                    GrayLevel[0], 
                    RectangleBox[{1, -1}]}, {
                    GrayLevel[1], 
                    RectangleBox[{0, -1}, {2, 1}]}}, DefaultBaseStyle -> 
                    "ColorSwatchGraphics", AspectRatio -> 1, Frame -> True, 
                    FrameStyle -> GrayLevel[0.6666666666666666], FrameTicks -> 
                    None, PlotRangePadding -> None, ImageSize -> 
                    Dynamic[{Automatic, 1.35 CurrentValue["FontCapHeight"]/
                    AbsoluteCurrentValue[Magnification]}]], 
                    StyleBox[
                    RowBox[{"GrayLevel", "[", "1", "]"}], NumberMarks -> 
                    False]], Appearance -> None, BaseStyle -> {}, 
                    BaselinePosition -> Baseline, DefaultBaseStyle -> {}, 
                    ButtonFunction :> With[{Typeset`box$ = EvaluationBox[]}, 
                    If[
                    Not[
                    AbsoluteCurrentValue["Deployed"]], 
                    SelectionMove[Typeset`box$, All, Expression]; 
                    FrontEnd`Private`$ColorSelectorInitialAlpha = 1; 
                    FrontEnd`Private`$ColorSelectorInitialColor = 
                    GrayLevel[1]; 
                    FrontEnd`Private`$ColorSelectorUseMakeBoxes = True; 
                    MathLink`CallFrontEnd[
                    FrontEnd`AttachCell[Typeset`box$, 
                    FrontEndResource["GrayLevelColorValueSelector"], {
                    0, {Left, Bottom}}, {Left, Top}, 
                    "ClosingActions" -> {
                    "SelectionDeparture", "ParentChanged", 
                    "EvaluatorQuit"}]]]], BaseStyle -> Inherited, Evaluator -> 
                    Automatic, Method -> "Preemptive"], 
                    GrayLevel[1], Editable -> False, Selectable -> False]}], 
                    "]"}], ",", 
                   RowBox[{"Directive", "[", 
                    RowBox[{
                    RowBox[{"EdgeForm", "[", 
                    RowBox[{"Directive", "[", 
                    RowBox[{
                    InterpretationBox[
                    ButtonBox[
                    TooltipBox[
                    GraphicsBox[{{
                    GrayLevel[0], 
                    RectangleBox[{0, 0}]}, {
                    GrayLevel[0], 
                    RectangleBox[{1, -1}]}, {
                    GrayLevel[0], 
                    RectangleBox[{0, -1}, {2, 1}]}}, DefaultBaseStyle -> 
                    "ColorSwatchGraphics", AspectRatio -> 1, Frame -> True, 
                    FrameStyle -> GrayLevel[0.], FrameTicks -> None, 
                    PlotRangePadding -> None, ImageSize -> 
                    Dynamic[{Automatic, 1.35 CurrentValue["FontCapHeight"]/
                    AbsoluteCurrentValue[Magnification]}]], 
                    StyleBox[
                    RowBox[{"GrayLevel", "[", "0", "]"}], NumberMarks -> 
                    False]], Appearance -> None, BaseStyle -> {}, 
                    BaselinePosition -> Baseline, DefaultBaseStyle -> {}, 
                    ButtonFunction :> With[{Typeset`box$ = EvaluationBox[]}, 
                    If[
                    Not[
                    AbsoluteCurrentValue["Deployed"]], 
                    SelectionMove[Typeset`box$, All, Expression]; 
                    FrontEnd`Private`$ColorSelectorInitialAlpha = 1; 
                    FrontEnd`Private`$ColorSelectorInitialColor = 
                    GrayLevel[0]; FrontEnd`Private`$ColorSelectorUseMakeBoxes = 
                    True; MathLink`CallFrontEnd[
                    FrontEnd`AttachCell[Typeset`box$, 
                    FrontEndResource["GrayLevelColorValueSelector"], {
                    0, {Left, Bottom}}, {Left, Top}, 
                    "ClosingActions" -> {
                    "SelectionDeparture", "ParentChanged", 
                    "EvaluatorQuit"}]]]], BaseStyle -> Inherited, Evaluator -> 
                    Automatic, Method -> "Preemptive"], 
                    GrayLevel[0], Editable -> False, Selectable -> False], 
                    ",", 
                    RowBox[{"Opacity", "[", "0.3`", "]"}]}], "]"}], "]"}], 
                    ",", 
                    RowBox[{"Opacity", "[", "0.7`", "]"}], ",", 
                    InterpretationBox[
                    ButtonBox[
                    TooltipBox[
                    GraphicsBox[{{
                    GrayLevel[0], 
                    RectangleBox[{0, 0}]}, {
                    GrayLevel[0], 
                    RectangleBox[{1, -1}]}, {
                    GrayLevel[1], 
                    RectangleBox[{0, -1}, {2, 1}]}}, DefaultBaseStyle -> 
                    "ColorSwatchGraphics", AspectRatio -> 1, Frame -> True, 
                    FrameStyle -> GrayLevel[0.6666666666666666], FrameTicks -> 
                    None, PlotRangePadding -> None, ImageSize -> 
                    Dynamic[{Automatic, 1.35 CurrentValue["FontCapHeight"]/
                    AbsoluteCurrentValue[Magnification]}]], 
                    StyleBox[
                    RowBox[{"GrayLevel", "[", "1", "]"}], NumberMarks -> 
                    False]], Appearance -> None, BaseStyle -> {}, 
                    BaselinePosition -> Baseline, DefaultBaseStyle -> {}, 
                    ButtonFunction :> With[{Typeset`box$ = EvaluationBox[]}, 
                    If[
                    Not[
                    AbsoluteCurrentValue["Deployed"]], 
                    SelectionMove[Typeset`box$, All, Expression]; 
                    FrontEnd`Private`$ColorSelectorInitialAlpha = 1; 
                    FrontEnd`Private`$ColorSelectorInitialColor = 
                    GrayLevel[1]; 
                    FrontEnd`Private`$ColorSelectorUseMakeBoxes = True; 
                    MathLink`CallFrontEnd[
                    FrontEnd`AttachCell[Typeset`box$, 
                    FrontEndResource["GrayLevelColorValueSelector"], {
                    0, {Left, Bottom}}, {Left, Top}, 
                    "ClosingActions" -> {
                    "SelectionDeparture", "ParentChanged", 
                    "EvaluatorQuit"}]]]], BaseStyle -> Inherited, Evaluator -> 
                    Automatic, Method -> "Preemptive"], 
                    GrayLevel[1], Editable -> False, Selectable -> False]}], 
                    "]"}], ",", 
                   RowBox[{"Directive", "[", 
                    RowBox[{
                    RowBox[{"EdgeForm", "[", 
                    RowBox[{"Directive", "[", 
                    RowBox[{
                    InterpretationBox[
                    ButtonBox[
                    TooltipBox[
                    GraphicsBox[{{
                    GrayLevel[0], 
                    RectangleBox[{0, 0}]}, {
                    GrayLevel[0], 
                    RectangleBox[{1, -1}]}, {
                    GrayLevel[0], 
                    RectangleBox[{0, -1}, {2, 1}]}}, DefaultBaseStyle -> 
                    "ColorSwatchGraphics", AspectRatio -> 1, Frame -> True, 
                    FrameStyle -> GrayLevel[0.], FrameTicks -> None, 
                    PlotRangePadding -> None, ImageSize -> 
                    Dynamic[{Automatic, 1.35 CurrentValue["FontCapHeight"]/
                    AbsoluteCurrentValue[Magnification]}]], 
                    StyleBox[
                    RowBox[{"GrayLevel", "[", "0", "]"}], NumberMarks -> 
                    False]], Appearance -> None, BaseStyle -> {}, 
                    BaselinePosition -> Baseline, DefaultBaseStyle -> {}, 
                    ButtonFunction :> With[{Typeset`box$ = EvaluationBox[]}, 
                    If[
                    Not[
                    AbsoluteCurrentValue["Deployed"]], 
                    SelectionMove[Typeset`box$, All, Expression]; 
                    FrontEnd`Private`$ColorSelectorInitialAlpha = 1; 
                    FrontEnd`Private`$ColorSelectorInitialColor = 
                    GrayLevel[0]; FrontEnd`Private`$ColorSelectorUseMakeBoxes = 
                    True; MathLink`CallFrontEnd[
                    FrontEnd`AttachCell[Typeset`box$, 
                    FrontEndResource["GrayLevelColorValueSelector"], {
                    0, {Left, Bottom}}, {Left, Top}, 
                    "ClosingActions" -> {
                    "SelectionDeparture", "ParentChanged", 
                    "EvaluatorQuit"}]]]], BaseStyle -> Inherited, Evaluator -> 
                    Automatic, Method -> "Preemptive"], 
                    GrayLevel[0], Editable -> False, Selectable -> False], 
                    ",", 
                    RowBox[{"Opacity", "[", "0.3`", "]"}]}], "]"}], "]"}], 
                    ",", 
                    RowBox[{"Opacity", "[", "0.7`", "]"}], ",", 
                    InterpretationBox[
                    ButtonBox[
                    TooltipBox[
                    GraphicsBox[{{
                    GrayLevel[0], 
                    RectangleBox[{0, 0}]}, {
                    GrayLevel[0], 
                    RectangleBox[{1, -1}]}, {
                    GrayLevel[1], 
                    RectangleBox[{0, -1}, {2, 1}]}}, DefaultBaseStyle -> 
                    "ColorSwatchGraphics", AspectRatio -> 1, Frame -> True, 
                    FrameStyle -> GrayLevel[0.6666666666666666], FrameTicks -> 
                    None, PlotRangePadding -> None, ImageSize -> 
                    Dynamic[{Automatic, 1.35 CurrentValue["FontCapHeight"]/
                    AbsoluteCurrentValue[Magnification]}]], 
                    StyleBox[
                    RowBox[{"GrayLevel", "[", "1", "]"}], NumberMarks -> 
                    False]], Appearance -> None, BaseStyle -> {}, 
                    BaselinePosition -> Baseline, DefaultBaseStyle -> {}, 
                    ButtonFunction :> With[{Typeset`box$ = EvaluationBox[]}, 
                    If[
                    Not[
                    AbsoluteCurrentValue["Deployed"]], 
                    SelectionMove[Typeset`box$, All, Expression]; 
                    FrontEnd`Private`$ColorSelectorInitialAlpha = 1; 
                    FrontEnd`Private`$ColorSelectorInitialColor = 
                    GrayLevel[1]; 
                    FrontEnd`Private`$ColorSelectorUseMakeBoxes = True; 
                    MathLink`CallFrontEnd[
                    FrontEnd`AttachCell[Typeset`box$, 
                    FrontEndResource["GrayLevelColorValueSelector"], {
                    0, {Left, Bottom}}, {Left, Top}, 
                    "ClosingActions" -> {
                    "SelectionDeparture", "ParentChanged", 
                    "EvaluatorQuit"}]]]], BaseStyle -> Inherited, Evaluator -> 
                    Automatic, Method -> "Preemptive"], 
                    GrayLevel[1], Editable -> False, Selectable -> False]}], 
                    "]"}], ",", 
                   RowBox[{"Directive", "[", 
                    RowBox[{
                    RowBox[{"EdgeForm", "[", 
                    RowBox[{"Directive", "[", 
                    RowBox[{
                    InterpretationBox[
                    ButtonBox[
                    TooltipBox[
                    GraphicsBox[{{
                    GrayLevel[0], 
                    RectangleBox[{0, 0}]}, {
                    GrayLevel[0], 
                    RectangleBox[{1, -1}]}, {
                    GrayLevel[0], 
                    RectangleBox[{0, -1}, {2, 1}]}}, DefaultBaseStyle -> 
                    "ColorSwatchGraphics", AspectRatio -> 1, Frame -> True, 
                    FrameStyle -> GrayLevel[0.], FrameTicks -> None, 
                    PlotRangePadding -> None, ImageSize -> 
                    Dynamic[{Automatic, 1.35 CurrentValue["FontCapHeight"]/
                    AbsoluteCurrentValue[Magnification]}]], 
                    StyleBox[
                    RowBox[{"GrayLevel", "[", "0", "]"}], NumberMarks -> 
                    False]], Appearance -> None, BaseStyle -> {}, 
                    BaselinePosition -> Baseline, DefaultBaseStyle -> {}, 
                    ButtonFunction :> With[{Typeset`box$ = EvaluationBox[]}, 
                    If[
                    Not[
                    AbsoluteCurrentValue["Deployed"]], 
                    SelectionMove[Typeset`box$, All, Expression]; 
                    FrontEnd`Private`$ColorSelectorInitialAlpha = 1; 
                    FrontEnd`Private`$ColorSelectorInitialColor = 
                    GrayLevel[0]; FrontEnd`Private`$ColorSelectorUseMakeBoxes = 
                    True; MathLink`CallFrontEnd[
                    FrontEnd`AttachCell[Typeset`box$, 
                    FrontEndResource["GrayLevelColorValueSelector"], {
                    0, {Left, Bottom}}, {Left, Top}, 
                    "ClosingActions" -> {
                    "SelectionDeparture", "ParentChanged", 
                    "EvaluatorQuit"}]]]], BaseStyle -> Inherited, Evaluator -> 
                    Automatic, Method -> "Preemptive"], 
                    GrayLevel[0], Editable -> False, Selectable -> False], 
                    ",", 
                    RowBox[{"Opacity", "[", "0.3`", "]"}]}], "]"}], "]"}], 
                    ",", 
                    RowBox[{"Opacity", "[", "0.7`", "]"}], ",", 
                    InterpretationBox[
                    ButtonBox[
                    TooltipBox[
                    GraphicsBox[{{
                    GrayLevel[0], 
                    RectangleBox[{0, 0}]}, {
                    GrayLevel[0], 
                    RectangleBox[{1, -1}]}, {
                    GrayLevel[1], 
                    RectangleBox[{0, -1}, {2, 1}]}}, DefaultBaseStyle -> 
                    "ColorSwatchGraphics", AspectRatio -> 1, Frame -> True, 
                    FrameStyle -> GrayLevel[0.6666666666666666], FrameTicks -> 
                    None, PlotRangePadding -> None, ImageSize -> 
                    Dynamic[{Automatic, 1.35 CurrentValue["FontCapHeight"]/
                    AbsoluteCurrentValue[Magnification]}]], 
                    StyleBox[
                    RowBox[{"GrayLevel", "[", "1", "]"}], NumberMarks -> 
                    False]], Appearance -> None, BaseStyle -> {}, 
                    BaselinePosition -> Baseline, DefaultBaseStyle -> {}, 
                    ButtonFunction :> With[{Typeset`box$ = EvaluationBox[]}, 
                    If[
                    Not[
                    AbsoluteCurrentValue["Deployed"]], 
                    SelectionMove[Typeset`box$, All, Expression]; 
                    FrontEnd`Private`$ColorSelectorInitialAlpha = 1; 
                    FrontEnd`Private`$ColorSelectorInitialColor = 
                    GrayLevel[1]; 
                    FrontEnd`Private`$ColorSelectorUseMakeBoxes = True; 
                    MathLink`CallFrontEnd[
                    FrontEnd`AttachCell[Typeset`box$, 
                    FrontEndResource["GrayLevelColorValueSelector"], {
                    0, {Left, Bottom}}, {Left, Top}, 
                    "ClosingActions" -> {
                    "SelectionDeparture", "ParentChanged", 
                    "EvaluatorQuit"}]]]], BaseStyle -> Inherited, Evaluator -> 
                    Automatic, Method -> "Preemptive"], 
                    GrayLevel[1], Editable -> False, Selectable -> False]}], 
                    "]"}]}], "}"}]}], "}"}], ",", 
           RowBox[{"{", 
             RowBox[{
               RowBox[{"{", 
                 RowBox[{#, ",", #2, ",", #3, ",", #4}], "}"}], ",", 
               RowBox[{"{", "}"}]}], "}"}], ",", 
           RowBox[{"LegendMarkers", "\[Rule]", 
             RowBox[{"{", 
               RowBox[{
                 RowBox[{"{", 
                   
                   RowBox[{
                    "Automatic", ",", "Automatic", ",", "Automatic", ",", 
                    "Automatic"}], "}"}], ",", 
                 RowBox[{"{", "None", "}"}]}], "}"}]}], ",", 
           RowBox[{"LabelStyle", "\[Rule]", 
             RowBox[{"Directive", "[", 
               RowBox[{
                 InterpretationBox[
                  ButtonBox[
                   TooltipBox[
                    GraphicsBox[{{
                    GrayLevel[0], 
                    RectangleBox[{0, 0}]}, {
                    GrayLevel[0], 
                    RectangleBox[{1, -1}]}, {
                    GrayLevel[0], 
                    RectangleBox[{0, -1}, {2, 1}]}}, DefaultBaseStyle -> 
                    "ColorSwatchGraphics", AspectRatio -> 1, Frame -> True, 
                    FrameStyle -> GrayLevel[0.], FrameTicks -> None, 
                    PlotRangePadding -> None, ImageSize -> 
                    Dynamic[{
                    Automatic, 1.35 CurrentValue["FontCapHeight"]/
                    AbsoluteCurrentValue[Magnification]}]], 
                    StyleBox[
                    RowBox[{"GrayLevel", "[", "0", "]"}], NumberMarks -> 
                    False]], Appearance -> None, BaseStyle -> {}, 
                   BaselinePosition -> Baseline, DefaultBaseStyle -> {}, 
                   ButtonFunction :> With[{Typeset`box$ = EvaluationBox[]}, 
                    If[
                    Not[
                    AbsoluteCurrentValue["Deployed"]], 
                    SelectionMove[Typeset`box$, All, Expression]; 
                    FrontEnd`Private`$ColorSelectorInitialAlpha = 1; 
                    FrontEnd`Private`$ColorSelectorInitialColor = 
                    GrayLevel[0]; 
                    FrontEnd`Private`$ColorSelectorUseMakeBoxes = True; 
                    MathLink`CallFrontEnd[
                    FrontEnd`AttachCell[Typeset`box$, 
                    FrontEndResource["GrayLevelColorValueSelector"], {
                    0, {Left, Bottom}}, {Left, Top}, 
                    "ClosingActions" -> {
                    "SelectionDeparture", "ParentChanged", 
                    "EvaluatorQuit"}]]]], BaseStyle -> Inherited, Evaluator -> 
                   Automatic, Method -> "Preemptive"], 
                  GrayLevel[0], Editable -> False, Selectable -> False], ",", 
                 "Large"}], "]"}]}], ",", 
           RowBox[{"LegendLayout", "\[Rule]", "\"Row\""}]}], "]"}]& ), 
      Editable -> True], TraditionalForm], TraditionalForm]},
  "Legended",
  DisplayFunction->(GridBox[{{
      ItemBox[#2, DefaultBaseStyle -> "LabeledLabel"]}, {
      TagBox[
       ItemBox[
        PaneBox[
         TagBox[#, "SkipImageSizeLevel"], Alignment -> {Center, Baseline}, 
         BaselinePosition -> Baseline], DefaultBaseStyle -> "Labeled"], 
       "SkipImageSizeLevel"]}}, 
    GridBoxAlignment -> {"Columns" -> {{Center}}, "Rows" -> {{Center}}}, 
    AutoDelete -> False, GridBoxItemSize -> Automatic, 
    BaselinePosition -> {2, 1}]& ),
  Editable->True,
  InterpretationFunction->(RowBox[{"Legended", "[", 
     RowBox[{#, ",", 
       RowBox[{"Placed", "[", 
         RowBox[{#2, ",", "Above"}], "]"}]}], "]"}]& )]], "Output",
 CellChangeTimes->{{3.752320192415801*^9, 3.7523201962434072`*^9}, 
   3.758949185500331*^9, {3.7590020020236673`*^9, 3.759002028873989*^9}, {
   3.759474233308332*^9, 3.759474258533098*^9}, {3.759474348443763*^9, 
   3.759474406512639*^9}, {3.759474621176704*^9, 3.7594746316401787`*^9}, 
   3.759474916260549*^9, {3.759478446480092*^9, 3.759478458960064*^9}, 
   3.759496957624403*^9, 3.7598259416772957`*^9, 3.765171805776853*^9, {
   3.765171848577983*^9, 3.765171875652738*^9}, 3.765171926381521*^9, 
   3.7651719856064863`*^9, 3.765178598772386*^9, 3.765178635012248*^9},
 CellLabel->
  "Out[106]=",ExpressionUUID->"2fc21e18-6428-4d98-8d3e-9a752e50f330"]
}, Open  ]],

Cell["\<\
Circles are proportional to the body size, the color indicates chromosome \
number.\
\>", "Text",
 CellChangeTimes->{{3.752317871873678*^9, 3.752317894231085*^9}, {
   3.7523202337995234`*^9, 3.752320266119808*^9}, 
   3.759478379514703*^9},ExpressionUUID->"a72a0d35-0d41-4bd5-9a33-\
7b1aa2a44f20"],

Cell[BoxData[{
 RowBox[{
  RowBox[{"Export", "[", 
   RowBox[{
   "\"\</home/konrad/Dropbox/Manuscripts/Mackintosh_Butterfly_Comparative/\
figures/mcmcglmmPredict.jpg\>\"", ",", " ", "datmcmcglmmPlot"}], "]"}], 
  ";"}], "\n", 
 RowBox[{
  RowBox[{"Export", "[", 
   RowBox[{
   "\"\</home/konrad/Dropbox/Manuscripts/Mackintosh_Butterfly_Comparative/\
figures/datlinSelPlot.jpg\>\"", ",", " ", "datlinSelPlot"}], "]"}], 
  ";"}]}], "Input",
 CellChangeTimes->{{3.752315816087853*^9, 3.75231590625303*^9}, {
  3.752317652640534*^9, 3.752317659418038*^9}},
 CellLabel->
  "In[107]:=",ExpressionUUID->"333d5231-bbe2-474b-ba95-d65241e2b5a6"],

Cell[TextData[{
 "Given the assumed correlation between body size and ",
 Cell[BoxData[
  FormBox[
   SubscriptBox["N", "0"], TraditionalForm]],ExpressionUUID->
  "eb079ea1-e717-4e0e-a26d-135beda6ceb0"],
 " genetic diversity depends on the number of chromosomes only for average \
(blue) or smaller (black) butterflies, but not the largest species in the set \
(green):"
}], "Text",
 CellChangeTimes->{{3.751880323408786*^9, 3.751880350262241*^9}, {
  3.751880386638681*^9, 3.7518804599104156`*^9}, {3.752232831864955*^9, 
  3.752232834256508*^9}, {3.752316139493425*^9, 3.752316150213278*^9}, {
  3.7523176846146183`*^9, 3.7523177112067537`*^9}, {3.752317746382495*^9, 
  3.752317848038887*^9}, {3.759478271321604*^9, 3.759478286297756*^9}, {
  3.7594783242661743`*^9, 3.7594783638917027`*^9}, {3.764909911573977*^9, 
  3.7649099178456097`*^9}, {3.7651720497069187`*^9, 
  3.765172056233778*^9}},ExpressionUUID->"0b084a42-919f-4ddd-8ca2-\
5e221cf23b44"],

Cell[CellGroupData[{

Cell[BoxData[
 RowBox[{"Plot", "[", 
  RowBox[{
   RowBox[{"{", 
    RowBox[{
     RowBox[{
      RowBox[{
       RowBox[{
        RowBox[{
         RowBox[{"\[Pi]linBandSweeps", "[", 
          RowBox[{"{", 
           RowBox[{
            RowBox[{"Min", "[", "normsize", "]"}], ",", "n"}], "}"}], "]"}], "/.", 
         RowBox[{
         "NeFittlinBandSweep", "\[LeftDoubleBracket]", "2", 
          "\[RightDoubleBracket]"}]}], "/.", 
        RowBox[{"\[Mu]", "\[Rule]", 
         RowBox[{"2.9", "*", 
          SuperscriptBox["10", 
           RowBox[{"-", "9"}]]}]}]}], " ", "/.", 
       RowBox[{"U", "\[Rule]", "1"}]}], "/.", 
      RowBox[{"J", "\[Rule]", 
       SuperscriptBox["10", 
        RowBox[{"-", "5"}]]}]}], ",", " ", 
     RowBox[{
      RowBox[{
       RowBox[{
        RowBox[{
         RowBox[{"\[Pi]linBandSweeps", "[", 
          RowBox[{"{", 
           RowBox[{"0", ",", "n"}], "}"}], "]"}], "/.", 
         RowBox[{
         "NeFittlinBandSweep", "\[LeftDoubleBracket]", "2", 
          "\[RightDoubleBracket]"}]}], "/.", 
        RowBox[{"\[Mu]", "\[Rule]", 
         RowBox[{"2.9", "*", 
          SuperscriptBox["10", 
           RowBox[{"-", "9"}]]}]}]}], " ", "/.", 
       RowBox[{"U", "\[Rule]", "1"}]}], "/.", 
      RowBox[{"J", "\[Rule]", 
       SuperscriptBox["10", 
        RowBox[{"-", "5"}]]}]}], ",", 
     RowBox[{
      RowBox[{
       RowBox[{
        RowBox[{
         RowBox[{"\[Pi]linBandSweeps", "[", 
          RowBox[{"{", 
           RowBox[{
            RowBox[{"Max", "[", "normsize", "]"}], ",", "n"}], "}"}], "]"}], "/.", 
         RowBox[{
         "NeFittlinBandSweep", "\[LeftDoubleBracket]", "2", 
          "\[RightDoubleBracket]"}]}], "/.", 
        RowBox[{"\[Mu]", "\[Rule]", 
         RowBox[{"2.9", "*", 
          SuperscriptBox["10", 
           RowBox[{"-", "9"}]]}]}]}], " ", "/.", 
       RowBox[{"U", "\[Rule]", "1"}]}], "/.", 
      RowBox[{"J", "\[Rule]", 
       SuperscriptBox["10", 
        RowBox[{"-", "5"}]]}]}]}], "}"}], ",", 
   RowBox[{"{", 
    RowBox[{"n", ",", "13", ",", "32"}], "}"}], ",", 
   RowBox[{"PlotStyle", "\[Rule]", 
    RowBox[{"{", 
     RowBox[{"Black", ",", "Blue", ",", "Green"}], "}"}]}], ",", 
   RowBox[{"AxesLabel", "\[Rule]", 
    RowBox[{"{", 
     RowBox[{"\"\<chrom\>\"", ",", "\"\<E[\[Pi]]\>\""}], "}"}]}], ",", 
   RowBox[{"AxesStyle", "\[Rule]", 
    RowBox[{"{", 
     RowBox[{
      RowBox[{"{", 
       RowBox[{"Thick", ",", "Black", ",", " ", "Large"}], "}"}], ",", 
      RowBox[{"{", 
       RowBox[{"Thick", ",", "Black", ",", " ", "Large"}], "}"}]}], "}"}]}], 
   ",", 
   RowBox[{"ImageSize", "\[Rule]", "Large"}]}], "]"}]], "Input",
 CellChangeTimes->{{3.752316186433815*^9, 3.752316287518216*^9}, {
  3.752316355718258*^9, 3.752316456262171*^9}, {3.752316506497038*^9, 
  3.752316646958791*^9}, {3.752316680909514*^9, 3.752316758207344*^9}, {
  3.752316801916049*^9, 3.752316812503421*^9}, {3.752317723320828*^9, 
  3.7523177282242813`*^9}, {3.759474961736103*^9, 3.7594749697177973`*^9}},
 CellLabel->
  "In[109]:=",ExpressionUUID->"f676205d-2e4b-4b1c-98fd-376c7da28918"],

Cell[BoxData[
 GraphicsBox[{{{}, {}, 
    TagBox[
     {GrayLevel[0], AbsoluteThickness[1.6], Opacity[1.], 
      LineBox[CompressedData["
1:eJwVzn08FHYcwHGJnkP0sJ4WkYfrdIfzcMfd96s8hDp1Zb0oG4p5tUnJWraO
5KHzdM49/zw0tIQVVqJIt5yp0PWgUkzRlllEibgkqz8+r8+/b7OwaF64ro6O
ztZPfT6/RXehjg4FC06beQqiBdB3mtIxqUvBItkRu9kxAtjG5xWN61NwOzdm
QWqsANbSix2H51PQxChUmBQngJsy96+fLqNgyGV6Iz9JAMahxyuv0iioTYSX
BxQCKB2f2h73DQWtX3HdPVQCuG+hlY9co+AadRGj3iANTmvndI9mrcd5hYb6
q+rS4PWZbj/wp2KDrr3XjMB0MAiRLFYtsMVHTha7Gt6mQ5k0jHA7bdG1793t
A7kZoCp852WZuwFbYmrjXjEygWf1a9XC/TS84tXeZ9+VCV3By1lLVtKxQxPI
9OZnQavJpirvn+jYmibIPWgiBG1qnN6JXjpalCiu21wSwotw46gedzusiNM8
WeWXDXWteScCC+0wsV1VZt2dDbeH7I50zrJH+YPcmZvZIjjFp8QnRNijx3ej
zcxUEZy/RdtH1dijYPe3t9QPRHAmf934WwcHpCzy53xllgNBXfxTz8QOOMBw
y/aOzAFux3Pzdq0D2ti2V9VW58A0p7zhZSADjbYokxSTOTC8N95xXiMDhbaZ
ol5vMdww3BTkYe2IThnVv3uKxRBstV9SfNIRGU2/Nbl0iMHuQ0H5nGFHvJAm
u8o3k4DajfFI7O+EyaXai6EREuDo1Vc4Vzhhion2WUKZBMYF3PB/FjujaWzC
3cdvJHAgzoN+KdYZxX4T514xpGBu5f0k6y9nvLLgHlD4Uri+m0VL3OiCOyoz
dheopbD6QzZRFrlgxKGuxf/pyaA2cKS3dg4T7SbejXr6ycDQvJYzGcnEIqNM
WnqmDPwPf7858AYT1wwxD61tk4Hm+Aa6ypaF5x3CwmuM5DD/PY/qk8VCA+LF
3bJNDqn05Fldoyxs2F/HbpPKQXV/2ZgowBWtzJvYex7IoWcyTxRa7YqFM2Bi
q7EC8Dl1HmulG94hSWuXBCggmGGqdPrZDS+y+h/rSxRwZZOpnuvfbhjxon5u
/UMFTD0xWh3kw8aS9W8yNEuVMN2117eglI2eiV8OWOxQAuSpA/oNOUh9GlGy
XqoEdnPKD7sOcvDjuWg4cVcJFkddNvZqONjUuYK2fT4Bn3/HB2McAe8oCnc2
+BKgNi4/Zy0DbI76pVuUQkAY4D/3ExsPbY5Sy1MJvOlPjkhQAs5cdaQ4/ySB
GsPXpo/yAFfWM7eUphGA4GZZUjGgq6OIq8oiwJuISXhaCRg5VG0wKCPw44Y2
nrQF8Gr4xXgsIdB5fUYVtAGqT4Zlep4l4BbgvHDgNqDZrACJbykBnWPFN9zv
AYaa62ftLCeQfuuo23AH4EMaoUVWEMjft87S9wWgZmarnbCGwMfxoKSxPsBY
9p12cS2B0AxRT2E/4OD0imjFZQKWFyZzxwcAx2zScwrrCFRO3zM8MwLosEeT
cuEaAWPJ7Khto4BguXSkRkUg1pLdMjkGaCQ8u6v+DwIuW0uTeVpAG/dSg6ZG
Ark93b1T7wFTFn0RclNNYOqwCZR9AGxJu1/e1kQgZLZP/s6PnzyDHUN3/yTQ
mBuvnZ4G1DtmTX3YTOB/GAQ4pQ==
       "]]},
     Annotation[#, "Charting`Private`Tag$18452#1"]& ], 
    TagBox[
     {RGBColor[0, 0, 1], AbsoluteThickness[1.6], Opacity[1.], 
      LineBox[CompressedData["
1:eJwVx3lY0gcYwHHsscsyzWrOyDLvEQoeeCD4vl5rUqaxKdPm0uxa96FZOY9l
oaIocvyWeAw0nZmlq3Wv6PYqV+YxY5lmac/MSKchKbL2x/f5PN+Vm/Zyt8wg
kUhhn/rf1OYZpiQSBXsEFbd2VvNhoILSNTmDgl/bsj7+UsOHiFSuUjuTgtWu
Wcvba/lgSy9naOZRsOyMrxPrNz40ygK+77GkIJ/n4TvvGh8s4jPq/qBR8N1n
4rjKFj5Ua/Xrj2ykIDy9fr/pHR/a7HXE6E0KNu2PoD31zIIK3ZznY8JVuCAn
5Of8lix4X/l8DYRTUTnd1jUclQ0L4iSLVfNdsCZY/WFtTzaclm4qWvfMBVtV
d6tUe3NApfjwpaPcFRlBS9PdP+QA1+lUvekOGm6WDKRk8gWgjrViLiHTUadv
h8cWudCyKKh+9VE67nKoIidLc0HHP2J8rI+O/erBlJsr8uD1FovdvQFuqDTh
2OQr8uBaS/GxaIUb8vxYUxethfDonduhZ7PccbHV/m+DTwmhLJWSlr7VHaP8
zKm1Nvlwtom2mdrqjl90D6VwqvKhssRB+6+HB65i6uJYzgUQo04teyH2wJze
oJU8RQGs63pp91TngUOVwoQr5iIw+Nfc+CfaE893Vczes1YEmoQ0hskdTyTf
mBbk5YmgwSwoJtiZgRHJnBdDzSKIddohKc9i4EujRPsi40JwmyqtmaNhYAh9
vbUssBDusjw7xeFeeK+Dt3Q0pRD8ja+f8z7nhcMskeWlC4WgzV635dVib5xr
XrisXlMIe44E0y8meiPj7YpeqpMY7JxWdwv/9sZasnx1yyYx3N7ApP0U6IN2
LqVhrSVisJ4qKDqp9EGfbZ1OSW1iuBw92nd5ji+uqBO8d5gvATO7y/6T233R
QN0nzA2QQPjBXV9FN/jiDanN4+QkCbRmuNJVLkx8uLVdyTsrgXkfudRQIRM5
8Rt3m/RJgE8/Pks9xkTBi9thZZ9LQdVmOS6K9MPlsSTnJWul0DtZLIr/3Q+N
6/RUuzQp4EuqCZPMwpboCbL+ghRiPW1OeqWw8PoB6a7O11K4GmRj7NfPQpo8
irqDLAN9t7l1TCgbG42o98ThMjCoEzil1WyMK6XVdqbLAIrvRr4x88eprKGS
WxdkwH5wIom3zx/d+AKf9n4Z2B/2Cexr9cdIt43biiwICB3Uvj3AAJRpvHkj
wQRQ71jVOssAA86Ep+UdJCA/MnxuOwFoWPigeUMiASNvjm9NPwn43StX81VJ
BFwye2/TWQxoye4+0XSIAIh9IMssBzTtkC+bdZQA7sSB9J46wGG27URqBgHJ
rg+50mbAfsX9H7YLCXh226geHgIq/vTr8MongBXpbTr0CHBsoM53ZgEBpB/L
GwKeAG5gS4aVIgIETYdZmi7AspwII7WEgJLNDo6c14AhBeN/rZETMK2NyRwf
AOywTmq3KiYgPlfUq3gDaMGZaBz89I7nJ+XaIcCJQZPSzFIC6gxPzCpHARfR
do5cUxBgIZm9O2IMUKVYeDFbSUCiI7t5chwwLPvm/qhyAnzCqo9zdYC19i6d
IxUEyHuf9+k/AgYWaFJVpwjQH1wEp6cAUX11ubCSgLjZoSXfTAMmJuRdiaki
4I48TWcwAJ49tm2N868E/Adb8jot
       "]]},
     Annotation[#, "Charting`Private`Tag$18452#2"]& ], 
    TagBox[
     {RGBColor[0, 1, 0], AbsoluteThickness[1.6], Opacity[1.], 
      LineBox[CompressedData["
1:eJwV0Xs01AkUB/DJUaiw0a5TeoiiMzFGZoxhzL1iN48yNa3dZjpEkzgd1ZjH
Lz3Qlh5bLBGLUUnZIq8ljzyaopNQ2trd1Eys18gmiWhMU2Z/+8c93/P56577
vat2HeBHGVEolM3k/J8JHUbmFAoV/865VdPDEcPwVWq33oiKm+6fa3jkI4Yt
Cfwr2rlU3PospKCRKwZ7eiFzfAEVLQyVFrkohodZvuG9NlRk2qUf5PuLwSry
WEWTKxWfRJgmKYPFcEP7ZeuhnVS8vtg47bhQDM9W67In71AxI9bWUHZQDFd1
pj1TqevQQiJTC2rE8L6oJxh4zuje7Bm6aEwMFhGZi5ULXZDuGj4z1z4Oii/s
yg1RueDUuurmCkEcKAs+fueYR8OFemfr+SlxwHe6Vmm+1xXDWQNjk3fjQB22
xOtrWzoOLx08G/QhDjqt/So3HqbjE/8n2n47CehOHTI+3k/HWV3/m6EtEtBE
We3r83XDKjfZ6/1HJdDQqTguKHBDeqNxy8ciCTx+50ao5q1H+2xRTftTCVxK
oCYm7VmPiwaI6nSdBMraXXc7d61HM/l5SbKDFIry12g/uLvjdptwWkawFITq
hEv/ZLij5nJb1tQBKYR0Dzj8qXPH1sMPq/dkS8HALWl+I2CgKHroXdhtKYyL
EpnzWxjo0T32R1CvFNos/YT+a5l4MfZUlWKODMKc9mYWnmbiNdvoSuUqGbh9
vlhiOs7EtptRaqWfDFo5jOcZPA/8gVe/u2GXDLjGjeWscg+cqSqrjz4mA+2Z
kKihxSxM6GMNvrwsg/2H/Ok1MhZaBF6ISG6SgYPTxpepr1j4Te5vM70qGdzb
4eX60wZPTFk2ODajlcHyz2m5OVc80dKCsv+ElRzqBJP9daZszL4Vs6KYJgdL
hzquPoaNxLbihzsC5MCTxgYI2th4tiNHNS9SDl3HaHSlixf+dL1Wyz4ihwWf
+M6BqV4YG/x7gVOmHE7Rk+epp7wwhdl9LaVUDspnNtPpod5I27Fw6f1WOfTp
FemRt7zRT/M+z1olBxxwnu9ly8EGdevp9gk5hDHscjyOcDDgjHl8vAkBt/3s
jL0HOajQuVCTVhDw5eVXy4WBPmjlQJ29yiDAoBYFXbzhg9tK2LGaAAJA0Ro6
YsnF1DQ270A4AT4PTsp/FHOxeI5I4yQhYHW854b+Li4yXEaH7U8SEPha+1bC
BPzVRbRtey4Bzi1LStdmAUZ3bjVW3STgl1Ce2V/ZgOGeg5p1pQRMjCTvScoB
rO4duptAutbyvd1zBeARg7doVRm5P+xB1olCQHkhTxBTTgB/RpLUWwGoP9e0
YLqSgIO0R/wLHYBqP6c0s1oCVPfmVMIjwLFX/gVC0pxQlvnoY0D7qtGSm6Qp
RwvbfJ8CTqx9Ubq5joCz7fGc8W5A9r++ovP1BOTvXuMYpAE8GjpXYdNIwKxW
eGJ6GHATWH8bQzryXHpfwQigtrZ2pJ60Y5U+TzsKOL3z3jJhEwEVhqeWRZOA
HUZ6Vn4zAVaZJvu2TJH3Pugof0ta5ujToZ8G1DA8VvrcIcBz841kvg5w0crB
tz2k8/p6+r98Ajxt5xhEU5L/kVpD8WeyzxcmVxJJR5gE5n8/C/jC7OeJLtIt
eYk6gwGwkyjxXnmXgP8ACQg7dQ==
       "]]},
     Annotation[#, "Charting`Private`Tag$18452#3"]& ]}, {}, {}},
  AspectRatio->NCache[GoldenRatio^(-1), 0.6180339887498948],
  Axes->{True, True},
  AxesLabel->{
    FormBox["\"chrom\"", TraditionalForm], 
    FormBox["\"E[\[Pi]]\"", TraditionalForm]},
  AxesOrigin->{13, 0.003964296392302742},
  AxesStyle->{{
     Thickness[Large], 
     GrayLevel[0], Large}, {
     Thickness[Large], 
     GrayLevel[0], Large}},
  DisplayFunction->Identity,
  Frame->{{False, False}, {False, False}},
  FrameLabel->{{None, None}, {None, None}},
  FrameTicks->{{Automatic, 
     Charting`ScaledFrameTicks[{Identity, Identity}]}, {Automatic, 
     Charting`ScaledFrameTicks[{Identity, Identity}]}},
  GridLines->{None, None},
  GridLinesStyle->Directive[
    GrayLevel[0.5, 0.4]],
  ImagePadding->All,
  ImageSize->Large,
  Method->{
   "DefaultBoundaryStyle" -> Automatic, "DefaultMeshStyle" -> 
    AbsolutePointSize[6], "ScalingFunctions" -> None, 
    "CoordinatesToolOptions" -> {"DisplayFunction" -> ({
        (Identity[#]& )[
         Part[#, 1]], 
        (Identity[#]& )[
         Part[#, 2]]}& ), "CopiedValueFunction" -> ({
        (Identity[#]& )[
         Part[#, 1]], 
        (Identity[#]& )[
         Part[#, 2]]}& )}},
  PlotRange->{{13, 32}, {0.003964296392302742, 0.025172549076270215`}},
  PlotRangeClipping->True,
  PlotRangePadding->{{
     Scaled[0.02], 
     Scaled[0.02]}, {
     Scaled[0.05], 
     Scaled[0.05]}},
  Ticks->{Automatic, Automatic}]], "Output",
 CellChangeTimes->{
  3.752316814137971*^9, 3.752317729612445*^9, 3.759474772014967*^9, 
   3.7594749710138493`*^9, {3.759478447704152*^9, 3.759478460211096*^9}, 
   3.75949695957516*^9, {3.75982594339065*^9, 3.759825953259622*^9}, 
   3.765172015343357*^9, 3.765178600001288*^9, 3.7651786358621817`*^9},
 CellLabel->
  "Out[109]=",ExpressionUUID->"0570eadd-654d-47b2-9e6f-ba2d3fd510e0"]
}, Open  ]]
}, Open  ]]
}, Open  ]]
}, Open  ]]
},
WindowSize->{1617, 995},
WindowMargins->{{0, Automatic}, {0, Automatic}},
FrontEndVersion->"11.3 for Linux x86 (64-bit) (March 6, 2018)",
StyleDefinitions->"Default.nb"
]
(* End of Notebook Content *)

(* Internal cache information *)
(*CellTagsOutline
CellTagsIndex->{}
*)
(*CellTagsIndex
CellTagsIndex->{}
*)
(*NotebookFileOutline
Notebook[{
Cell[CellGroupData[{
Cell[580, 22, 236, 4, 98, "Title",ExpressionUUID->"38581fc3-3bae-4cc2-a4c4-a9fd3e2be72f"],
Cell[CellGroupData[{
Cell[841, 30, 566, 8, 55, "Subsection",ExpressionUUID->"b207a62c-063f-4519-bb34-40d2a6290687"],
Cell[1410, 40, 843, 17, 35, "Text",ExpressionUUID->"aea24774-6bb5-43b9-9884-60596b8bbf61"],
Cell[2256, 59, 905, 21, 47, "DisplayFormulaNumbered",ExpressionUUID->"afa6ea74-5a21-47a0-803f-3e6b24b5a6a1"],
Cell[3164, 82, 497, 7, 35, "Text",ExpressionUUID->"749df6ea-11b1-429f-804d-79874669e900"],
Cell[3664, 91, 1026, 27, 33, "DisplayFormulaNumbered",ExpressionUUID->"cce20c14-7eb9-4882-9976-5e960eb408ee"],
Cell[4693, 120, 476, 13, 35, "Text",ExpressionUUID->"3935703d-e6ea-40fb-95b4-41972edf0104"],
Cell[5172, 135, 910, 26, 60, "DisplayFormulaNumbered",ExpressionUUID->"8a947158-4905-48ea-9ec6-92e32b9199f2"],
Cell[6085, 163, 885, 22, 44, "Text",ExpressionUUID->"243f8b79-79ad-4fe6-b085-6c76a981e9b7"],
Cell[6973, 187, 1877, 39, 58, "Text",ExpressionUUID->"a45d34f7-5814-4b31-b6df-848fae39aaa9"],
Cell[CellGroupData[{
Cell[8875, 230, 1058, 27, 80, "Input",ExpressionUUID->"8426c722-f565-4ed6-bb8c-94d6e92a51fd"],
Cell[9936, 259, 493, 7, 35, "Output",ExpressionUUID->"dac182ed-6faa-4b7f-b813-1b623cba82c2"]
}, Open  ]]
}, Open  ]],
Cell[CellGroupData[{
Cell[10478, 272, 249, 4, 55, "Subsection",ExpressionUUID->"6d181a0b-9223-4ee4-9ea2-7da3ce5aa0f9"],
Cell[CellGroupData[{
Cell[10752, 280, 261, 4, 45, "Subsubsection",ExpressionUUID->"7bedfb93-84ea-4b42-bfd0-7d03b50306cd"],
Cell[11016, 286, 325, 7, 35, "Text",ExpressionUUID->"1922e377-b8c0-42d3-bfdc-98c73a8681c9"],
Cell[11344, 295, 1780, 28, 47, "Input",ExpressionUUID->"c553a0f1-e9b8-4b55-a9b3-6bdb0c8561c3",
 InitializationCell->True],
Cell[CellGroupData[{
Cell[13149, 327, 1062, 22, 31, "Input",ExpressionUUID->"499a81a1-6b6f-4499-b262-f96248f6042c"],
Cell[14214, 351, 5991, 110, 731, "Output",ExpressionUUID->"6133268e-0226-4e40-8905-13eef4f43fc9"]
}, Open  ]],
Cell[20220, 464, 496, 12, 35, "Text",ExpressionUUID->"17f2ccc4-8119-49d7-b81c-a7c4f912a4f0"],
Cell[20719, 478, 1251, 23, 31, "Input",ExpressionUUID->"767f1d6e-c016-4105-98e6-b75e9e825d01"],
Cell[21973, 503, 254, 4, 35, "Text",ExpressionUUID->"430ee29a-869b-47d9-a998-cce618648aa1"],
Cell[22230, 509, 1205, 29, 78, "Input",ExpressionUUID->"55875ae5-c160-4d77-b345-e756c41331f6"],
Cell[CellGroupData[{
Cell[23460, 542, 2979, 76, 78, "Input",ExpressionUUID->"b5464059-be14-459e-b598-05629bddb1a8"],
Cell[26442, 620, 7763, 179, 211, "Output",ExpressionUUID->"c1e660d2-e80d-4bd6-994f-ef8c44c8b290"]
}, Open  ]],
Cell[34220, 802, 646, 16, 31, "Input",ExpressionUUID->"67604a77-4acf-49b1-b46e-f23365c3e94a"]
}, Open  ]],
Cell[CellGroupData[{
Cell[34903, 823, 324, 6, 45, "Subsubsection",ExpressionUUID->"71f68611-acc4-48ea-a7f7-7767fe951514"],
Cell[35230, 831, 907, 21, 35, "Text",ExpressionUUID->"9e335e97-64c3-422b-8fa4-a6a9db38c599"],
Cell[36140, 854, 563, 15, 31, "Input",ExpressionUUID->"4fa4fc17-43f9-438e-99d3-ff66ba8913ec"],
Cell[CellGroupData[{
Cell[36728, 873, 1390, 33, 39, "Input",ExpressionUUID->"a2d62cfd-b91a-4412-adee-81cf39826ef2"],
Cell[38121, 908, 855, 16, 40, "Output",ExpressionUUID->"da34de6e-30f7-482a-96d0-385bf6158406"]
}, Open  ]],
Cell[38991, 927, 308, 6, 35, "Text",ExpressionUUID->"4bfa0419-5795-4b6a-ab92-ef0d09ad1f5e"]
}, Open  ]],
Cell[CellGroupData[{
Cell[39336, 938, 621, 13, 45, "Subsubsection",ExpressionUUID->"c0ec4557-e5ab-4724-adc6-e18ad215330a"],
Cell[39960, 953, 734, 20, 35, "Text",ExpressionUUID->"b98a03aa-1575-4059-a934-bb17be725133"],
Cell[40697, 975, 831, 23, 31, "Input",ExpressionUUID->"2948fce5-b815-4ddb-b71e-a3db0762068c"],
Cell[41531, 1000, 522, 9, 35, "Text",ExpressionUUID->"93c4187a-9b21-4ee6-893a-47383b1794fe"],
Cell[CellGroupData[{
Cell[42078, 1013, 1565, 36, 39, "Input",ExpressionUUID->"470dfa00-dc13-48d0-8b40-6122d5e47092"],
Cell[43646, 1051, 789, 14, 40, "Output",ExpressionUUID->"20cb91a0-fff5-4127-a54f-534813d06226"]
}, Open  ]],
Cell[CellGroupData[{
Cell[44472, 1070, 355, 8, 31, "Input",ExpressionUUID->"6533ecde-ec14-4f5b-9a55-de00401b63ca"],
Cell[44830, 1080, 450, 7, 35, "Output",ExpressionUUID->"848cd680-b95e-49b1-b2cd-04b03f269b30"]
}, Open  ]],
Cell[45295, 1090, 789, 16, 58, "Text",ExpressionUUID->"f7b6def5-29ba-4aea-9841-1f9cb143dcce"],
Cell[CellGroupData[{
Cell[46109, 1110, 1659, 38, 39, "Input",ExpressionUUID->"e847972a-3647-429c-9d81-4a2786895554"],
Cell[47771, 1150, 795, 16, 40, "Output",ExpressionUUID->"7fa20c74-74f2-4c2f-8583-6fbee76a8f65"]
}, Open  ]],
Cell[48581, 1169, 318, 6, 35, "Text",ExpressionUUID->"76ea1fa8-a255-45e8-9916-c12007caa818"],
Cell[CellGroupData[{
Cell[48924, 1179, 1179, 34, 31, "Input",ExpressionUUID->"043093a6-1581-481e-8c0f-dd8350e704d5"],
Cell[50106, 1215, 413, 8, 35, "Output",ExpressionUUID->"3a14c52f-2c2f-483c-9404-9f0c663a718c"]
}, Open  ]]
}, Open  ]],
Cell[CellGroupData[{
Cell[50568, 1229, 626, 13, 45, "Subsubsection",ExpressionUUID->"6d616f89-5bd6-4b25-9e44-3c1f97986916"],
Cell[51197, 1244, 508, 9, 35, "Text",ExpressionUUID->"c3445d36-2486-4b4c-92e5-8b63356aba8e"],
Cell[51708, 1255, 2752, 58, 31, "Input",ExpressionUUID->"5fd88403-4c47-4e39-b34c-dba53b119dfc"],
Cell[CellGroupData[{
Cell[54485, 1317, 2806, 57, 39, "Input",ExpressionUUID->"5c63ec21-7570-4123-8156-1bada01f4a09"],
Cell[57294, 1376, 1317, 23, 40, "Output",ExpressionUUID->"90596387-1515-4423-a572-a5c8e86fb2cc"]
}, Open  ]],
Cell[58626, 1402, 421, 8, 35, "Text",ExpressionUUID->"a0535907-cd82-48ec-9165-124d7957fb5e"],
Cell[CellGroupData[{
Cell[59072, 1414, 2001, 48, 39, "Input",ExpressionUUID->"b3d8445e-f3d8-4a9f-8c91-28d0db22493f"],
Cell[61076, 1464, 1070, 20, 40, "Output",ExpressionUUID->"205495ba-57f6-4486-9c6c-f53647803c07"]
}, Open  ]],
Cell[62161, 1487, 919, 18, 58, "Text",ExpressionUUID->"81708e06-e782-4459-80e0-78fcc4dcd9a3"],
Cell[CellGroupData[{
Cell[63105, 1509, 449, 12, 39, "Input",ExpressionUUID->"38c1c4ba-a43a-4af2-8d69-b0564feaadc3"],
Cell[63557, 1523, 445, 9, 35, "Output",ExpressionUUID->"e3c91fc0-a814-4386-afe8-9d24fb1cf833"]
}, Open  ]],
Cell[64017, 1535, 480, 9, 35, "Text",ExpressionUUID->"d9ca4495-ca3a-4471-b16e-275d47835e09"],
Cell[64500, 1546, 1453, 38, 63, "Input",ExpressionUUID->"890d175e-de43-408d-8002-3d7dc2075687"],
Cell[65956, 1586, 699, 14, 31, "Input",ExpressionUUID->"87d3dc9a-d247-4498-881c-bf4d36c53e83"],
Cell[66658, 1602, 1384, 37, 31, "Input",ExpressionUUID->"71c73b05-aaca-4831-8a55-dd4bcdb82c68"],
Cell[68045, 1641, 1384, 37, 31, "Input",ExpressionUUID->"cca4369e-73bd-45aa-9413-07e97a9127e4"],
Cell[CellGroupData[{
Cell[69454, 1682, 7029, 163, 205, "Input",ExpressionUUID->"6fa6a257-997f-4914-b262-1e4460bf98d4"],
Cell[76486, 1847, 147503, 3167, 651, "Output",ExpressionUUID->"225931b1-d124-4ca6-b42d-e04f1309615b"],
Cell[223992, 5016, 147135, 3165, 651, "Output",ExpressionUUID->"2fc21e18-6428-4d98-8d3e-9a752e50f330"]
}, Open  ]],
Cell[371142, 8184, 308, 7, 35, "Text",ExpressionUUID->"a72a0d35-0d41-4bd5-9a33-7b1aa2a44f20"],
Cell[371453, 8193, 637, 16, 55, "Input",ExpressionUUID->"333d5231-bbe2-474b-ba95-d65241e2b5a6"],
Cell[372093, 8211, 954, 18, 35, "Text",ExpressionUUID->"0b084a42-919f-4ddd-8ca2-5e221cf23b44"],
Cell[CellGroupData[{
Cell[373072, 8233, 3099, 84, 99, "Input",ExpressionUUID->"f676205d-2e4b-4b1c-98fd-376c7da28918"],
Cell[376174, 8319, 7396, 149, 350, "Output",ExpressionUUID->"0570eadd-654d-47b2-9e6f-ba2d3fd510e0"]
}, Open  ]]
}, Open  ]]
}, Open  ]]
}, Open  ]]
}
]
*)
