# Supplementary material for: The determinants of genetic diversity in butterflies
Source: Nat Commun. 2019 Aug 1;10:3466. doi: 10.1038/s41467-019-11308-4 (PMC6672018; doi:10.1038/s41467-019-11308-4)
Supplement: Supplementary file 9 — Source Data [file 41467_2019_11308_MOESM9_ESM.xlsx]

## Sheet: Sheet1
Genus	Species	LHP species	LHP breadth	Forewing length (mm)	Egg volume (mm^3)	Distribution (km2)	Abundance	Karyotype	Genome size	π_4D	π_0D	F_it4D	π_mt	E[π_4D]
Aglais	io	9	Polyphagous	29.05	0.11	8354051	0.51	31	363.5	0.00551917	0.00052367	0.00355669	0.00149	0.0134263
Anthocharis	euphenoides	3	Monophagous	18.475	0.16	640356	0.57	31	294.4	0.0137496	0.00095876	-0.00521288	0.00237	0.0217691
Aricia	cramera	4	Polyphagous	12.65	0.04	579719	1.24	23	421.1	0.0121193	0.00091235	0.018492	0.00057	0.017167
Carcharodus	alceae	6	Polyphagous	12.925	0.2	5804538	0.64	31	464.1	0.0290087	0.00132922	0.0116517	0.00716	0.0280538
Celastrina	argiolus	124	Polyphagous	15.175	0.06	6464968	1.09	24	445.3	0.00960263	0.00073181	-0.0124101	0.00202	0.0162901
Coenonympha	arcania	7	Monophagous	17.7	0.49	4967687	4.43	30-34	471.9	0.0295676	0.00186645	0.115201	0.0114	0.0240196
Colias	crocea	3	Monophagous	24.125	0.13	10232517	3.27	31	264.6	0.0236169	0.00110333	0.00572599	0.00018	0.0168152
Euchloe	crameri	7	Monophagous	21.85	0.13	708305	0.69	31	341.5	0.0364944	0.00157928	0.00417132	0.00319	0.0186576
Euphydryas	aurinia	30	Polyphagous	22.225	0.21	5737587	1.45	30	608.5	0.0219264	0.00175282	0.25901	0.00398	0.0172214
Gonepteryx	cleopatra	7	Monophagous	28.825	0.21	4256948	1.96		286.9	0.010533	0.00074648	0.0281277	0.001	n/a
Gonepteryx	rhamni	8	Polyphagous	28.575	0.21	6302509	1.09	31-32	299.1	0.016107	0.00106173	0.0428945	0.01609	0.0141597
Iphiclides	feisthamelii	13	Monophagous	39.75	1.59	549202	0.97	30	419.4	0.00803623	0.00079526	0.00721109	0.00854	0.00773116
Iphiclides	podalirius	13	Monophagous	39.75	1.58	9033964	0.35	30	386.6	0.00566331	0.00063908	0.00561509	0.00102	0.00773116
Lasiommata	maera	16	Polyphagous	25.425	0.56	5894274	0.24	28	380.7	0.0151305	0.0009862	0.0134661	0.01033	0.013118
Lasiommata	megera	16	Monophagous	22.175	0.38	6319587	4.97	29	364.5	0.0386629	0.00152513	0.000758738	0.00649	0.0162075
Lycaena	phlaeas	16	Polyphagous	13.95	0.06	15174047	1.33	24	359.7	0.0185087	0.00110566	-0.0168408	0.00369	0.0172281
Maniola	jurtina	18	Monophagous	25.35	0.08	8667196	5.69	29	367.3	0.0296379	0.00141135	0.0128816	0.00698	0.0140185
Melanargia	ines	6	Monophagous	25.7	0.65	321207	0.1	13	346.6	0.00622088	0.00065227	-0.0065039	0.01966	0.00503782
Melitaea	athalia	19	Polyphagous	20.375	0.14	5069468	0.52	31	470.6	0.0250949	0.00131158	0.157934	0.02324	0.0199586
Melitaea	cinxia	17	Polyphagous	20.675	0.09	4563190	0.62	31	433.3	0.0191579	0.00139256	0.213464	0.026	0.0196868
Melitaea	deione	15	Monophagous	19.775	0.18	701635	0.69		519.6	0.00741912	0.00094549	0.2078	0.01832	n/a
Melitaea	didyma	39	Polyphagous	21.375	0.19	3829533	0.95	27-28	489.9	0.0243513	0.00129074	0.0286819	0.02976	0.015296
Melitaea	parthenoides	3	Monophagous	19.45	0.17	598214	0.69		493.8	0.0111246	0.00071365	0.0181822	0.00576	n/a
Ochlodes	sylvanus	22	Polyphagous	15.775	0.25	5177605	0.81	29	345.2	0.0159029	0.00102972	0.0222736	0.00034	0.0217139
Pararge	aegeria	16	Monophagous	21.475	0.36	7775522	5.11	27-28	498.5	0.0104818	0.00083807	0.0358029	0.0065	0.0152262
Pieris	brassicae	35	Polyphagous	29.125	0.18	9225374	2.59	15	259.9	0.00441332	0.00049623	0.0165737	0.00427	0.00488601
Pieris	napi	45	Polyphagous	22.85	0.14	7476156	1.95	25	350.6	0.0317158	0.00159343	0.0120524	0.00715	0.0122163
Pieris	rapae	62	Polyphagous	22.7	0.13	23362694	7.9	25	318.2	0.020764	0.00122959	-0.00371003	0.00602	0.0123004
Polyommatus	icarus	18	Polyphagous	13.125	0.05	10625838	5.95	23	482.2	0.0190327	0.0014038	0.0691327	0.0111	0.0167984
Pontia	daplidice	21	Polyphagous	21.65	0.14	7399448	1.84	26	175	0.00663495	0.00063482	-1.30726e-16	0.00465	0.0137437
Pyronia	cecilia	4	Monophagous	18.875	0.11	1701381	5.02	28	476.1	0.00975732	0.00078961	-0.0157236	0.01461	0.0176957
Satyrium	esculi	2	Monophagous	16.025	0.31	647358	10.19		1024.5	0.00800773	0.00070175	0.0466062	0.00056	n/a
Satyrium	spini	6	Polyphagous	16.6	0.15	2928584	0.49		1235.4	0.00956054	0.00081652	-0.0118283	0.01991	n/a
Spialia	sertorius	1	Monophagous	11.425	0.22	2290422	0.29	31	320.9	0.0428195	0.00177313	0.00420229	0.00241	0.0300444
Thymelicus	acteon	4	Monophagous	12.5	0.21	4544267	0.66	28	517.4	0.0170819	0.00097587	0.0347555	0.00191	0.0236807
Thymelicus	lineola	17	Polyphagous	11.975	0.24	11802400	1.22	29		0.0213997	0.00087114	0.0200433	0.00979	n/a
Thymelicus	sylvestris	5	Monophagous	13.55	0.13	5296017	0.8	27	426.4	0.0224103	0.00125342	0.00931448	0.01799	0.0211938
Vanessa	atalanta	20	Polyphagous	28.8	0.12	18040050	0.52	31	326.4	0.00864442	0.0005048	-0.00537688	0.00213	0.0135805
					Egg size estimate is from sister species
